# Supplementary material for: MEPE loss-of-function variant associates with decreased bone mineral density and increased fracture risk
Source: Nat Commun. 2020 Oct 23;11:4093. doi: 10.1038/s41467-020-17315-0 (PMC7585430; doi:10.1038/s41467-020-17315-0)
Supplement: Supplementary file 4 — Supplementary Data 1 [file 41467_2020_17315_MOESM4_ESM.xlsx]

## Sheet: Supplementary Table 1
Supplementary Table 1: HUNT association results for previously published variants at the MEPE locus before and after conditioning on p.(Lys70IlefsTer26)
SNP statistics					Published association			Original association in HUNT			Conditional association in HUNT (adjusting for rs753138805)			Original publication (see footnote)
rsID	position (hg19)	EAF in original publication	EAF in HUNT	Effect allele	Effect Size	SE	P-value	Effect Size	SE	P-value	Effect Size	SE	P-value
rs17010957	86719165	0.851673	0.817359	T	-0.0316563	0.00295464	1.4e-29	0.0117227	0.0138359	0.396843	0.014763	0.0138099	0.285064	1
rs17010957	86719165	0.850394		T	-0.0326652	0.00261049	1.1e-28							2
rs1471251	87976359	0.601452	0.617742	A	-0.0230136	0.00188954	1.2e-25	-0.0112782	0.0110348	0.306757	-0.00666021	0.0110179	0.545519	2
rs765387398	88065156	0.998661	0.999373	G	0.208736	0.0295938	1e-13	0.759281	0.256928	0.00312439	0.708465	0.256217	0.00569062	1
rs4395467	88645344	0.48361	0.451955	C	-0.0219564	0.00184817	5e-28	-0.0114192	0.0106631	0.284209	-0.00276179	0.0106765	0.795883	2
rs4287972	88645798	0.501958	0.463934	C	-0.0230613	0.00208426	5e-30	-0.0127763	0.0106255	0.2292	-0.00410948	0.0106377	0.699265	1
rs17013212	88754060	0.86028	0.861095	C	0.0402501	0.00300077	8.3e-43	0.08513	0.0153216	2.75678e-08	0.054216	0.01566	0.000536022	1
rs17013212	88754060	0.861482		C	0.0359223	0.00267126	1.9e-30							2
rs6532023	88773849	0.34	0.312662	T	0.061	0.009	1.72e‐11	0.0273451	0.011496	0.0173759	0.0195702	0.0114841	0.0883593	3
rs1463103	88794878	0.143851	0.125578	G	0.0428281	0.00296287	1.2e-51	0.034798	0.0161291	0.0309697	0.0273832	0.0160957	0.0888925	1
rs181832503	88803755	0.998989	0.9922	A	0.322781	0.0320291	3.7e-22	0.531226	0.0608693	2.60758e-18	-1.90369	2.45401	0.437898	2
rs781142826	88809139	0.998929	0.999541	T	0.382366	0.029782	1.7e-29	0.553022	0.249239	0.0264976	0.529182	0.248548	0.0332465	2
rs11934731	88831249	0.32002	0.31533	G	0.0379469	0.00223545	2.3e-70	0.0288921	0.0114757	0.0118132	0.0210691	0.0114644	0.0660952	1
rs11934731	88831249	0.32002		G	0.054	0.008	6.7e-11							4
rs11934731	88831249	0.68		G	0.062	0.008	1.69e-20							5
rs11934731	88831249	0.320113		G	0.0358039	0.00198362	3.4e-53							2
1. Kim SK. Identification of 613 new loci associated with heel bone mineral density and a polygenic risk score for bone mineral density, osteoporosis and fracture. PLoS One. 2018 Jul 26;13(7):e0200785. doi: 10.1371/journal.pone.0200785
2. Morris JA, Kemp JP, Youlten SE et al. An atlas of genetic influences on osteoporosis in humans and mice. Nat Genet. 2019 Feb;51(2):258-266. doi: 10.1038/s41588-018-0302-x
3. Estrada K, Styrkarsdottir U, Evangelou E et al. Genome-wide meta-analysis identifies 56 bone mineral density loci and reveals 14 loci associated with risk of fracture. Nat Genet. 2012 Apr 15;44(5):491-501. doi: 10.1038/ng.2249
4. Pei YF, Hu WZ, Yan MW et al. Joint study of two genome-wide association meta-analyses identified 20p12.1 and 20q13.33 for bone mineral density. Bone. 2018 May;110:378-385. doi: 10.1016/j.bone.2018.02.027
5. Medina-Gomez C, Kemp JP, Trajanoska K et al. Life-Course Genome-wide Association Study Meta-analysis of Total Body BMD and Assessment of Age-Specific Effects. Am J Hum Genet. 2018 Jan 4;102(1):88-102. doi: 10.1016/j.ajhg.2017.12.005
