# Supplementary material for: MEPE loss-of-function variant associates with decreased bone mineral density and increased fracture risk
Source: Nat Commun. 2020 Oct 23;11:4093. doi: 10.1038/s41467-020-17315-0 (PMC7585430; doi:10.1038/s41467-020-17315-0)
Supplement: Supplementary file 5 — Supplementary Data 2 [file 41467_2020_17315_MOESM5_ESM.xlsx]

## Sheet: Supplementary Table 2
Supplementary Table 2: PheWAS in HUNT for bone-related traits and MEPE LoF variant p.(Lys70IlefsTer26)
PheCode	Phenotype	Included ICD9 codes	Included ICD10 codes	Control exclusions	Number of cases	Number of controls	% cases	Effect size	Standard error	P-value	Odds ratio	lower 95% Confidence interval	upper 95% Confidence interval	Number of LoF deletion homozygous cases	Number of LoF deletion heterozygous cases	Number of reference allele homozygous cases	Number of LoF deletion homozygous controls	Number of LoF deletion heterozygous controls	Number of reference allele homozygous controls
801	Fracture of ankle and foot	824, 824.0, 824.1, 824.2, 824.3, 824.4, 824.5, 824.6, 824.7, 824.8, 824.9, 825, 825.1, 825.2, 825.20, 825.21, 825.22, 825.23, 825.24, 825.25, 825.29, 825.3, 825.30, 825.31, 825.32, 825.33, 825.34, 825.35, 825.39, 826, 826.0, 826.1	S82.3, S82.5, S82.6, S92.1, S92.2, S92.3, S92.4, S92.7, S92.9	800-809.99	5478	45480	10.75	0.602245	0.129479	3.29839e-06	1.82621	1.41689	2.35378	0	110	5368	1	543	44936
803	Fracture of upper limb	810, 810.0, 810.00, 810.01, 810.02, 810.03, 810.1, 810.10, 810.11, 810.12, 810.13, 811, 811.0, 811.00, 811.01, 811.02, 811.03, 811.09, 811.1, 811.10, 811.11, 811.12, 811.13, 811.19, 812, 812.0, 812.00, 812.01, 812.02, 812.03, 812.09, 812.1, 812.10, 812.11, 812.12, 812.13, 812.19, 812.2,812.20, 812.21, 812.3, 812.30, 812.31, 812.4, 812.40, 812.41, 812.42, 812.43, 812.44, 812.49, 812.5, 812.50, 812…	S22.4, S42.0, S42.1, S42.2, S42.3, S42.4, S42.7, S42.9, S52.0, S52.2, S52.4, S52.5, S52.7, S52.8, S52.9, T02.2, T02.4, T10, T92.2	800-809.99	11128	45480	19.658	0.413959	0.0945007	1.18418e-05	1.51279	1.25701	1.82063	0	201	10927	1	543	44936
80	Any Fracture	Phecodes 800-899	Phecodes 800-899	800-809.99	24155	45480	34.688	0.298349	0.0690461	1.55314e-05	1.34763	1.17706	1.54292	0	402	23753	1	543	44936
803.2	Fracture of radius and ulna	813, 813.0, 813.00, 813.01, 813.02, 813.03, 813.04, 813.05, 813.06, 813.07, 813.08, 813.1, 813.10, 813.11, 813.12, 813.13, 813.14, 813.15, 813.16, 813.17, 813.18, 813.2, 813.20, 813.21, 813.22, 813.23, 813.3, 813.30, 813.31, 813.32, 813.33, 813.4, 813.40, 813.41, 813.42, 813.43, 813.44, 813.46, 813.47, 813.5, 813.50, 813.51, 813.52, 813.53, 813.54, 813.8, 813.80, 813.81, 813.82, 813.83, 813.9, 81…	S52.0, S52.2, S52.4, S52.5, S52.9	800-809.99	7998	45480	14.9557	0.474334	0.110484	1.76098e-05	1.60694	1.29406	1.99548	0	146	7852	1	543	44936
801.1	Fracture of foot	824, 824.0, 824.1, 824.2, 824.3, 824.4, 824.5, 824.6, 824.7, 824.8, 824.9	S82.3, S82.5, S82.6, S92.1, S92.9	800-809.99	3223	45480	6.61766	0.721054	0.1689	1.96257e-05	2.0566	1.47699	2.86365	0	69	3154	1	543	44936
743.1	Osteoporosis	733.0, 733.00, 733.01, 733.02, 733.03, 733.09	M80.4, M80.9, M81.0, M81.1, M81.2, M81.3, M81.4, M81.5, M81.6, M81.8, M81.9, M82.1	743-744.99	6994	61558	10.2025	0.457344	0.11159	4.15976e-05	1.57987	1.2695	1.96612	0	139	6855	1	792	60765
743	Osteoporosis, osteopenia and pathological fracture	733, 733.0, 733.00, 733.01, 733.02, 733.03, 733.09, 733.1, 733.10, 733.11, 733.12, 733.13, 733.14, 733.15, 733.16, 733.19, 733.90, 733.93, 733.94, 733.95, 733.96, 733.97, 733.98, V13.51, V13.52, V54.2, V54.20, V54.21, V54.22, V54.23, V54.24, V54.25, V54.26, V54.27, V54.29	M48.4, M48.5, M80.4, M80.5, M80.8, M80.9, M81.0, M81.1, M81.2, M81.3, M81.4, M81.5, M81.6, M81.8, M81.9, M82.1, M84.4, M85.9, M89.9	743-744.99	8077	61558	11.5991	0.403016	0.104323	0.000111932	1.49633	1.21962	1.83582	0	153	7924	1	792	60765
743.12	Senile osteoporosis	733.01	M81.0	743-744.99	4482	61558	6.7868	0.524161	0.139714	0.000175655	1.68904	1.28444	2.22109	0	91	4391	1	792	60765
803.1	Fracture of humerus	812, 812.0, 812.00, 812.01, 812.02, 812.03, 812.09, 812.1, 812.10, 812.11, 812.12, 812.13, 812.19, 812.2, 812.20, 812.21, 812.3, 812.30, 812.31, 812.4, 812.40, 812.41, 812.42, 812.43, 812.44, 812.49, 812.5, 812.50, 812.51, 812.52, 812.53, 812.54, 812.59	S42.2, S42.3, S42.4, S42.9	800-809.99	2457	45480	5.12548	0.69727	0.187663	0.000202774	2.00826	1.3902	2.9011	0	55	2402	1	543	44936
809	Fracture of unspecified bones	807.2, 807.3, 807.4, 807.5, 807.6, 809, 809.0, 809.1, 828, 828.0, 828.1, 829, 829.0, 829.1, 905.5, V54.0, V54.01, V54.02, V54.09, V54.19, V66.4, V67.4	S22.0, S22.1, S22.5, S22.9, S32.0, S32.3, T02.9, Z09.4, Z54.4	800-809.99	8627	45480	15.9443	0.376446	0.105142	0.000343145	1.4571	1.18574	1.79055	0	147	8480	1	543	44936
804	Fracture of hand or wrist	814, 814.0, 814.00, 814.01, 814.02, 814.03, 814.04, 814.05, 814.06, 814.07, 814.08, 814.09, 814.1, 814.10, 814.11, 814.12, 814.13, 814.14, 814.15, 814.16, 814.17, 814.18, 814.19, 815, 815.0, 815.00, 815.01, 815.02, 815.03, 815.04, 815.09, 815.1, 815.10, 815.11, 815.12, 815.13, 815.14, 815.19, 816, 816.0, 816.00, 816.01, 816.02, 816.03, 816.1, 816.10, 816.11, 816.12, 816.13, 817, 817.0, 817.1	S52.6, S62.0, S62.1, S62.2, S62.3, S62.4, S62.5, S62.6, S62.7, S62.8	800-809.99	5860	45480	11.4141	0.418843	0.124511	0.000768489	1.5202	1.19101	1.94038	0	102	5761	1	543	44936
800	Fracture of lower limb	820, 820.0, 820.00, 820.01, 820.02, 820.03, 820.09, 820.1, 820.10, 820.11, 820.12, 820.13, 820.19, 820.2, 820.20, 820.21, 820.22, 820.3, 820.30, 820.31, 820.32, 820.8, 820.80, 820.9, 821, 821.0, 821.00, 821.01, 821.1, 821.10, 821.11, 821.2, 821.20, 821.21, 821.22, 821.23, 821.29, 821.3, 821.30, 821.31, 821.32, 821.33, 821.39, 822, 822.0, 822.1, 823, 823.0, 823.00, 823.01, 823.02, 823.1, 823.10, 8…	S72.0, S72.1, S72.2, S72.3, S72.4, S72.8, S72.9, S82.0, S82.1, S82.2, S82.3, S82.4, S82.7, S82.8, S82.9, S92.0, T02.5, T12	800-809.99	7865	45480	14.7436	0.350359	0.111307	0.00164564	1.41958	1.14133	1.76565	0	133	7732	1	543	44936
733	Other disorders of bone and cartilage	733.2, 733.20, 733.21, 733.22, 733.29, 733.3, 733.4, 733.40, 733.41, 733.42, 733.43, 733.44, 733.45, 733.49, 733.5, 733.6, 733.7, 733.8, 733.81, 733.82, 733.9, 733.90, 733.91, 733.92, 733.99	M84.0, M84.1, M84.9, M85.0, M85.2, M85.4, M85.6, M85.8, M87.1, M87.2, M87.3, M87.8, M87.9, M89.0, M89.2, M89.3, M89.5, M89.8, M94.0, M94.1, M94.2, M94.3	730-739.99	715	62672	1.12799	0.900843	0.328997	0.00617858	2.46168	1.29176	4.69115	0	18	697	1	845	61826
743.11	Osteoporosis NOS	733.00	M81.9	743-744.99	2578	61558	4.01958	0.4662	0.175311	0.00783084	1.59393	1.13042	2.24748	0	51	2527	1	792	60765
800.1	Fracture of neck of femur	820, 820.0, 820.00, 820.01, 820.02, 820.03, 820.09, 820.1, 820.10, 820.11, 820.12, 820.13, 820.19, 820.2, 820.20, 820.21, 820.3, 820.30, 820.31, 820.8, 820.80, 820.9, 905.3, V54.13	S72.0, S72.1	800-809.99	3554	45480	7.24803	0.369338	0.165633	0.025757	1.44678	1.04571	2.00166	0	63	3491	1	543	44936
800.3	Fracture of tibia and fibula	823, 823.0, 823.00, 823.01, 823.02, 823.1, 823.10, 823.11, 823.12, 823.2, 823.20, 823.21, 823.22, 823.3, 823.30, 823.31, 823.32, 823.8, 823.80, 823.81, 823.82, 823.9, 823.90, 823.91, 823.92	S82.1, S82.2, S82.3, S82.4	800-809.99	2457	45480	5.12548	0.396845	0.187814	0.0346033	1.48713	1.02915	2.14891	0	41	2416	1	543	44936
802	Fracture of pelvis	808, 808.0, 808.1, 808.2, 808.3, 808.4, 808.41, 808.42, 808.43, 808.44, 808.49, 808.5, 808.51, 808.52, 808.53, 808.54, 808.59, 808.8, 808.9	S32.1, S32.3, S32.4, S32.5	800-809.99	816	45480	1.76257	0.641547	0.316245	0.042495	1.89942	1.02194	3.53031	0	17	799	1	543	44936
740	Osteoarthrosis	715, 715.0, 715.00, 715.04, 715.05, 715.06, 715.08, 715.09, 715.1, 715.10, 715.11, 715.12, 715.13, 715.14, 715.15, 715.16, 715.17, 715.18, 715.2, 715.20, 715.21, 715.22, 715.23, 715.24, 715.25, 715.26, 715.27, 715.28, 715.3, 715.30, 715.31, 715.32, 715.33, 715.34, 715.35, 715.36, 715.37, 715.38, 715.8, 715.80, 715.89, 715.9, 715.90, 715.91, 715.92, 715.93, 715.94, 715.95, 715.96, 715.97, 715.98, …	M13.9, M15.0, M15.1, M15.2, M15.3, M15.4, M16.0, M16.1, M16.3, M16.6, M16.7, M16.9, M17.1, M17.4, M17.5, M18.0, M18.1, M18.5, M18.9, M19.0, M19.2	740-740.99	12760	56875	18.3241	-0.158134	0.0861039	0.0662765	0.853735	0.721158	1.01069	0	156	12604	1	789	56085
743.13	Other specified osteoporosis	733.02, 733.03, 733.09	M80.4, M81.1, M81.2, M81.3, M81.4, M81.5, M81.6, M81.8, M82.1	743-744.99	1632	61558	2.58269	0.386307	0.214388	0.0715604	1.47154	0.966674	2.24007	0	31	1601	1	792	60765
740.1	Osteoarthritis; localized	715.1, 715.10, 715.11, 715.12, 715.13, 715.14, 715.15, 715.16, 715.17, 715.18, 715.2, 715.20, 715.21, 715.22, 715.23, 715.24, 715.25, 715.26, 715.27, 715.28, 715.3, 715.30, 715.31, 715.32, 715.33, 715.34, 715.35, 715.36, 715.37, 715.38	M16.0, M16.1, M16.3, M16.6, M16.7, M16.9, M17.1, M17.4, M17.5, M18.0, M18.1, M18.5, M18.9, M19.2	740-740.99	9227	56875	13.9587	-0.144078	0.0976966	0.140279	0.86582	0.714935	1.04855	0	115	9112	1	789	56085
805	Fracture of vertebral column without mention of spinal cord injury	805, 805.0, 805.00, 805.01, 805.02, 805.03, 805.04, 805.05, 805.06, 805.07, 805.08, 805.1, 805.10, 805.11, 805.12, 805.13, 805.14, 805.15, 805.16, 805.17, 805.18, 805.2, 805.20, 805.3, 805.4, 805.40, 805.5, 805.6, 805.7, 805.8, 805.9, 806, 806.0, 806.00, 806.01, 806.02, 806.03, 806.04, 806.05, 806.06, 806.07, 806.08, 806.09, 806.1, 806.10, 806.11, 806.12, 806.13, 806.14, 806.15, 806.16, 806.17, 8…	M49.5, S12.0, S12.1, S12.2, S12.7, S12.9, S22.0, S32.0, S32.2, T02.0, T91.1	800-809.99	2023	45480	4.25868	0.300584	0.20455	0.1417	1.35065	0.904535	2.01678	0	33	1990	1	543	44936
740.11	Osteoarthrosis, localized, primary	715.1, 715.10, 715.11, 715.12, 715.13, 715.14, 715.15, 715.16"	M16.0, M16.1, M17.1, M18.0, M18.1	740-740.99	8254	56875	12.6733	-0.14025	0.10141	0.166663	0.869141	0.712473	1.06026	0	103	8151	1	789	56085
800.2	Fracture of unspecified part of femur	820.22, 820.32, 821, 821.0, 821.00, 821.01, 821.1, 821.10, 821.11, 821.2, 821.20, 821.21, 821.22, 821.23, 821.29, 821.3, 821.30, 821.31, 821.32, 821.33, 821.39	S72.2, S72.9	800-809.99	1212	45480	2.59573	0.300599	0.264159	0.255141	1.35067	0.804808	2.26676	0	19	1193	1	543	44936
738	Other acquired musculoskeletal deformity	738, 738.0, 738.1, 738.10, 738.11, 738.12, 738.19, 738.2, 738.3, 738.4, 738.5, 738.6, 738.7, 738.8, 738.9	M43.0, M43.1, M95.0, M95.1, M95.2, M95.3, M95.4, M95.5, M95.8, M95.9, M99.8, M99.9	735-739.99	688	63710	1.06836	-0.364541	0.332697	0.273204	0.694516	0.361814	1.33315	0	6	682	1	868	62841
740.9	Osteoarthrosis NOS	715.9, 715.90, 715.91, 715.92, 715.93, 715.94, 715.95, 715.96, 715.97, 715.98	M13.9, M15.3, M15.4, M19.0	740-740.99	4022	56875	6.60459	-0.980271	0.896827	0.274375	0.375209	0.0646962	2.17605	0	54	3968	1	789	56085
742	Derangement of joint, non-traumatic	718, 718.0, 718.00, 718.01, 718.02, 718.03, 718.04, 718.05, 718.07, 718.08, 718.09, 718.1, 718.10, 718.11, 718.12, 718.13, 718.14, 718.15, 718.17, 718.18, 718.19, 718.2, 718.20, 718.21, 718.22, 718.23, 718.24, 718.25, 718.26, 718.27, 718.28, 718.29, 718.3, 718.30, 718.31, 718.32, 718.33, 718.34, 718.35, 718.36, 718.37, 718.38, 718.39, 718.6, 718.60, 718.65, 718.7, 718.70, 718.71, 718.72, 718.73, …	M22.0, M22.1, M22.3, M23.5, M24.0, M24.1, M24.3, M24.4, M24.7, M24.9, M25.2, M25.3, M94.8, M94.9	741-742.99	1518	66335	2.23719	0.241972	0.227894	0.288338	1.27376	0.814892	1.99101	0	25	1493	1	898	65436
737	Curvature of spine	737, 737.0, 737.1, 737.10, 737.11, 737.12, 737.19, 737.2, 737.20, 737.21, 737.22, 737.29, 737.3, 737.30, 737.31, 737.32, 737.33, 737.34, 737.39, 737.4, 737.40, 737.41, 737.42, 737.43, 737.8, 737.9, 754.2	M40.0, M40.5, M41.0, M41.1, M41.2, M41.3, M41.4, M41.5, M41.8, M41.9, M43.9, M96.2, M96.3, M96.5, Q76.3	735-739.99	831	63710	1.28755	-0.317903	0.301461	0.291636	0.727673	0.403021	1.31385	0	8	823	1	868	62841
823	Torus fracture	823.4, 823.40, 823.41, 823.42	S82.1, S82.2, S82.3	800-829.99	818	43723	1.83651	0.338115	0.324773	0.297837	1.4023	0.741975	2.65029	0	13	805	1	519	43203
737.3	Kyphoscoliosis and scoliosis	737.3, 737.30, 737.31, 737.32, 737.33, 737.34, 737.39, 737.43	M41.0, M41.1, M41.2, M41.3, M41.4, M41.5, M41.8, M41.9, M96.5	735-739.99	625	63710	0.971477	-0.325646	0.34572	0.346225	0.722061	0.366683	1.42186	0	6	619	1	868	62841
735.3	Hallux valgus (Bunion)	727.1, 735.0	M20.1	735-739.99	2121	63710	3.22189	-0.1792	0.192002	0.350653	0.835938	0.573771	1.2179	0	24	2097	1	868	62841
807	Fracture of ribs	807, 807.0, 807.00, 807.01, 807.02, 807.03, 807.04, 807.05, 807.06, 807.07, 807.08, 807.09, 807.1, 807.10, 807.11, 807.12, 807.13, 807.14, 807.15, 807.16, 807.17, 807.18, 807.19	S22.2, S22.3	800-809.99	1660	45480	3.52143	0.199394	0.224718	0.374912	1.22066	0.785801	1.89618	0	25	1635	1	543	44936
275	Disorders of mineral metabolism	275, 275.0, 275.01, 275.02, 275.03, 275.09, 275.1, 275.2, 275.3, 275.4, 275.40, 275.41, 275.42, 275.49, 275.5, 275.8, 275.9	E20.1, E83.0, E83.1, E83.3, E83.4, E83.5, E83.8, E83.9, M71.4	275-275.99	1207	68428	1.73332	-0.202041	0.237514	0.394966	0.817062	0.512955	1.30146	0	13	1194	1	932	67495
275.1	Disorders of iron metabolism	275.0, 275.01, 275.02, 275.03, 275.09	E83.1	275-275.99	891	68428	1.28536	-0.209084	0.270483	0.439522	0.811327	0.477481	1.37859	0	9	882	1	932	67495
735	Acquired foot deformities	727.1, 734, 734.0, 735, 735.0, 735.1, 735.2, 735.3, 735.4, 735.5, 735.8, 735.9, 736.7, 736.70, 736.71, 736.72, 736.73, 736.74, 736.75, 736.76, 736.79	M20.1, M20.2, M20.3, M20.4, M20.5, M20.6, M21.4, M21.6	735-739.99	4095	63710	6.03938	-0.0911068	0.139656	0.514164	0.91292	0.694314	1.20036	0	52	4043	1	868	62841
741	Symptoms and disorders of the joints	718.5, 718.50, 718.51, 718.52, 718.53, 718.54, 718.55, 718.56, 718.57, 718.58, 718.59, 719, 719.0, 719.00, 719.01, 719.02, 719.03, 719.04, 719.05, 719.06, 719.07, 719.08, 719.09, 719.1, 719.10, 719.11, 719.12, 719.13, 719.14, 719.15, 719.16, 719.17, 719.18, 719.19, 719.2, 719.20, 719.21, 719.22, 719.23, 719.24, 719.25, 719.26, 719.27, 719.28, 719.29, 719.5, 719.50, 719.51, 719.52, 719.53, 719.54,…	M12.2, M22.2, M22.8, M24.6, M25.0, M25.1, M25.4, M25.6, M25.8, M53.2, R26.2, R29.4, S32.3	741-742.99	1971	66335	2.88554	-0.110193	0.198139	0.578116	0.895662	0.607414	1.3207	0	24	1947	1	898	65436
819	Skull and face fracture and other intercranial injury	800, 800.0, 800.00, 800.01, 800.02, 800.03, 800.04, 800.05, 800.06, 800.09, 800.1, 800.10, 800.11, 800.12, 800.13, 800.14, 800.15, 800.16, 800.19, 800.2, 800.20, 800.21, 800.22, 800.23, 800.24, 800.25, 800.26, 800.29, 800.3, 800.30, 800.31, 800.32, 800.33, 800.34, 800.35, 800.36, 800.39, 800.4, 800.40, 800.41, 800.42, 800.43, 800.44, 800.45, 800.46, 800.49, 800.5, 800.50, 800.51, 800.52, 800.53, …	S02.0, S02.1, S02.2, S02.3, S02.4, S02.6, S02.7, S02.8, S02.9, S06.1, S06.2, S06.3, S06.8, S06.9, T02.0, T06.0, T90.2, T90.4, T90.5, T90.8, T90.9	816-819.99	1951	65910	2.87499	0.11111	0.200593	0.579642	1.11752	0.754235	1.65578	0	29	1922	1	889	65020
736	Other acquired deformities of limbs	736, 736.0, 736.00, 736.01, 736.02, 736.03, 736.04, 736.05, 736.06, 736.07, 736.09, 736.1, 736.2, 736.20, 736.21, 736.22, 736.29, 736.3, 736.30, 736.31, 736.32, 736.39, 736.4, 736.41, 736.42, 736.5, 736.6, 736.8, 736.81, 736.89, 736.9	M20.0, M21.0, M21.1, M21.2, M21.3, M21.5, M21.7, M21.8, M21.9, M92.5	735-739.99	751	63710	1.16505	0.166147	0.314106	0.596839	1.18075	0.637946	2.18539	0	12	739	1	868	62841
735.21	Hammer toe (acquired)	735.3, 735.4	M20.4	735-739.99	888	63710	1.37466	-0.132543	0.286253	0.643343	0.875865	0.499774	1.53497	0	11	877	1	868	62841
735.2	Acquired toe deformities	735.1, 735.2, 735.3, 735.4, 735.5, 735.8, 735.9	M20.2, M20.3, M20.4, M20.5, M20.6	735-739.99	1665	63710	2.54685	-0.0605723	0.211911	0.775002	0.941226	0.621314	1.42586	0	22	1643	1	868	62841
740.12	Osteoarthrosis, localized, secondary	715.2, 715.20, 715.21, 715.22, 715.23, 715.24, 715.25, 715.26, 715.27, 715.28	M16.6, M16.7, M17.4, M17.5, M18.5, M19.2	740-740.99	1052	56875	1.81608	-0.072208	0.260123	0.781325	0.930337	0.558753	1.54904	0	14	1038	1	789	56085
800.4	Fracture of patella	822, 822.0, 822.1, 825.0	S82.0, S92.0	800-809.99	689	45480	1.49234	0.0735789	0.348982	0.833013	1.07635	0.543119	2.13312	0	9	680	1	543	44936
732	Osteochondropathies	732, 732.0, 732.1, 732.2, 732.3, 732.4, 732.5, 732.6, 732.7, 732.8, 732.9	M42.0, M42.1, M42.9, M91.1, M91.2, M91.3, M91.8, M91.9, M92.4, M92.5, M92.6, M92.7, M92.8, M92.9, M93.0, M93.1, M93.2, M93.8, M93.9	730-739.99	649	62672	1.02494	0.02733	0.34465	0.936796	1.02771	0.522995	2.01949	0	9	640	1	845	61826
740.2	Osteoarthrosis, generalized	715.0, 715.00, 715.04, 715.09	M15.0, M15.1, M15.2	740-740.99	521	56875	0.907729	-0.0254065	0.371892	0.945533	0.974914	0.470332	2.02082	0	7	514	1	789	56085
NOS: not otherwise specified
