# Supplementary material for: MEPE loss-of-function variant associates with decreased bone mineral density and increased fracture risk
Source: Nat Commun. 2020 Oct 23;11:4093. doi: 10.1038/s41467-020-17315-0 (PMC7585430; doi:10.1038/s41467-020-17315-0)
Supplement: Supplementary file 6 — Supplementary Data 3 [file 41467_2020_17315_MOESM6_ESM.xlsx]

## Sheet: Supplementary Table 5
Supplementary Table 5: Original and HUNT association results for previously published independent variants associated with BMD
*Association results are from 8. Kim SK. Identification of 613 new loci associated with heel bone mineral density and a polygenic risk score for bone mineral density, osteoporosis and fracture. PLoS One. 2018 Jul 26;13(7):e0200785. doi: 10.1371/journal.pone.0200785
SNP information					Original association results*				Association results in HUNT
Chromosome	rsID	Position (hg19)	Effect allele	EAF in HUNT	Effect size	SE	P-value	N	Effect size	SE	P-value
6	rs9482773	127459552	G	0.524023	-0.0825259	0.00207006	0	393539	-0.0666783	0.0106054	3.23243e-10
6	rs1891002	151900047	T	0.726685	0.0883992	0.00227371	0	395661	0.107421	0.0119592	2.65098e-19
6	rs2982573	152010534	T	0.532703	-0.0811273	0.00209324	0	394313	-0.0596097	0.0105807	1.76257e-08
7	rs2707518	120954908	G	0.633027	-0.179756	0.00211927	0	383572	-0.18182	0.0110828	1.74483e-60
10	rs7070913	54420223	G	0.883203	0.138494	0.00337177	0	392140	0.0842838	0.0165802	3.70739e-07
2	rs11898505	54684557	A	0.343078	0.0787181	0.00215162	1.40E-313	394159	0.0104527	0.0112298	0.35196
10	rs11002954	54418743	G	0.858005	0.111629	0.00313325	3.6e-300	388771	0.0566476	0.0152587	0.000205247
22	rs9606139	19679303	G	0.893578	0.122246	0.00343946	1.3e-295	380068	-0.0411988	0.0182048	0.0236311
22	22:19677948_CG_C	19677948	CG	0.893741	0.122377	0.00346991	4.8e-290	372722	-0.0408036	0.0182184	0.0251109
2	rs115242848	119507607	C	0.988836	-0.421323	0.0121275	2.9e-282	369190	-0.386695	0.0516246	6.85996e-14
1	rs1414660	240586695	C	0.818709	-0.090395	0.00261968	2.5e-279	395406	-0.0620043	0.013841	7.47342e-06
6	rs1871859	151898506	C	0.862525	0.105936	0.00314524	5.2e-255	394245	0.111489	0.0155559	7.66508e-13
11	rs34575204	86881368	T	0.687717	0.0733346	0.00223042	6.5e-251	396317	0.0733462	0.0115376	2.05569e-10
7	rs798914	120907715	C	0.419379	-0.0688288	0.00209377	1.4e-250	389351	-0.0132447	0.0108976	0.224223
7	rs10214981	120816270	A	0.424363	0.0792205	0.0024462	3.7e-242	282848	0.0504332	0.0127911	8.0527e-05
19	rs11881367	33551428	G	0.929866	-0.112692	0.00359574	3e-226	395023	-0.020193	0.0208209	0.332123
11	rs7121746	112437007	A	0.340397	0.0640469	0.002116	3.6e-213	390914	0.0257613	0.0111772	0.0211771
7	rs6978070	38152923	G	0.662882	-0.0651231	0.00219771	1.1e-204	388628	-0.065998	0.0113704	6.46172e-09
14	rs35107139	54419106	A	0.635411	-0.0635749	0.00220355	9.3e-196	369666	-0.0444415	0.0113245	8.69575e-05
14	rs10130587	54419110	G	0.662329	-0.0634308	0.00222431	7.3e-194	362716	-0.0405001	0.0115021	0.000429764
6	rs4895959	133575875	C	0.415176	0.0588105	0.00207474	8.3e-190	394492	0.0112234	0.0107837	0.29798
2	rs144832051	119610406	C	0.968836	-0.20272	0.00715115	9.6e-187	392794	-0.161214	0.0311287	2.23142e-07
2	rs4073566	119161638	C	0.213609	0.0693459	0.00248115	2.6e-182	391316	-0.0163582	0.0129634	0.206993
10	rs1159798	54412493	A	0.215882	0.0700856	0.00249115	4.1e-182	395953	0.0509475	0.0132464	0.000119993
4	rs4505759	1003022	C	0.696004	-0.0618336	0.00226526	1.2e-179	392514	-0.068504	0.0115209	2.74703e-09
7	rs138090420	121036166	T	0.957821	-0.15916	0.00600492	5.4e-164	339178	-0.112588	0.028104	6.17288e-05
12	rs55849728	90533915	C	0.597786	-0.0547485	0.00212321	6.7e-157	395415	-0.0163973	0.0108794	0.131762
13	rs9594738	42952145	C	0.45349	0.0519436	0.00209069	6.6e-145	395537	0.0734918	0.0106659	5.56488e-12
17	17:2026417_GA_G	2026417	GA	0.314339	-0.0552883	0.00224564	7.3e-145	393204	-0.015694	0.0117401	0.181292
18	rs4635400	13719510	G	0.641361	0.0526902	0.00218128	2.8e-140	395654	0.0291136	0.0111043	0.00874577
19	rs28626308	33517515	C	0.959947	-0.126087	0.00505748	7.3e-140	397095	0.0107543	0.0275858	0.696648
7	rs15427	120990120	C	0.990732	0.100729	0.00408318	1.6e-134	318691	0.0246227	0.0783225	0.753235
11	rs7123749	27303855	A	0.423151	0.0503959	0.00215868	1.9e-134	393364	0.0220297	0.0108446	0.0422147
2	rs10931982	202832130	T	0.188751	-0.0584752	0.00246921	1.8e-129	394293	-0.0368941	0.0149225	0.0134219
2	rs4144782	119601872	A	0.627397	-0.0499582	0.00211744	7.4e-127	393325	-0.0179212	0.0109561	0.101897
1	rs6684375	22706434	C	0.853736	-0.0631368	0.0027088	1.4e-126	396150	-0.0660823	0.0151069	1.21818e-05
3	rs370387	41123984	G	0.478411	-0.0476057	0.00209178	1.8e-126	396281	-0.0561357	0.0106455	1.34074e-07
8	rs2929308	9084121	T	0.531646	0.0487802	0.00208931	2e-126	395643	0.0117672	0.010772	0.274666
6	rs75230517	45106438	G	0.955879	0.107672	0.0046998	2.7e-125	394212	0.0709045	0.0262719	0.00695737
2	rs10180713	54804693	A	0.248705	-0.0527968	0.0023413	2.8e-121	392772	-0.0201481	0.0123552	0.102946
6	rs4455680	151863505	G	0.750847	-0.0590047	0.0025997	2.4e-119	362026	-0.0495629	0.0128415	0.000113577
13	rs11840862	42956463	A	0.284158	0.0513546	0.00229402	6.1e-118	395675	0.0875313	0.0117627	9.95775e-14
6	rs6905582	152000454	G	0.838655	0.0619041	0.00277216	2.5e-116	388731	0.0673571	0.0144382	3.08335e-06
12	rs118115924	49379537	G	0.990336	0.21155	0.00969275	2.7e-111	397127	0.152096	0.0558185	0.00643347
14	rs7153662	54435049	A	0.481251	0.0476138	0.00221116	1.7e-110	354307	0.00515455	0.0107863	0.632736
12	rs117481343	13328208	C	0.971789	-0.137089	0.00639645	2.8e-110	373171	0.0123885	0.0333199	0.710039
2	rs11887431	42267462	C	0.779367	-0.0522198	0.00244643	5e-107	391012	-0.00834566	0.0128777	0.516938
17	rs2741856	41826839	G	0.9044	-0.0794023	0.00380357	1.7e-104	395522	-0.111095	0.0182967	1.26435e-09
6	rs1890010	152085275	C	0.248227	-0.0477196	0.00227326	1.1e-103	395609	-0.0453276	0.0124236	0.000263765
2	rs114124763	119012019	C	0.959497	-0.102915	0.00492313	4.9e-101	389336	-0.04746	0.0269991	0.078776
10	rs947091	31054186	G	0.544447	-0.0432843	0.00208841	1.3e-99	392557	-0.0343594	0.0107349	0.00137087
17	rs9898390	2177484	C	0.270183	-0.0471822	0.00232203	3.5e-98	396246	-0.00939051	0.0119931	0.433632
17	rs7217502	41801246	A	0.611548	-0.0427433	0.00216823	1.6e-96	385735	-0.0312839	0.0109005	0.00410541
14	rs62007686	103899344	A	0.631822	0.0436142	0.00220153	2.1e-91	395293	0.0269289	0.0110787	0.0150703
21	rs9982895	40343087	T	0.227203	0.0465712	0.00235573	9.4e-91	395875	0.0461056	0.0128998	0.000351396
20	rs6040283	10984360	T	0.501084	-0.0441468	0.00223904	8.3e-89	346690	-0.013809	0.0106486	0.194705
1	rs4655059	22735906	A	0.523944	0.0416391	0.00215928	1.1e-88	361301	0.0318533	0.0106524	0.00278752
11	rs4988321	68174189	G	0.96196	0.0877002	0.00468452	1.7e-87	395785	0.133196	0.0277719	1.61802e-06
8	8:8315011_CCAGAGAGGCT_C	8315011	CCAGAGAGGCT	0.526825	-0.0399107	0.00210628	4.8e-85	392679	-0.0100972	0.0107508	0.347627
7	rs10264106	37947818	A	0.815791	-0.0516466	0.00264134	5.7e-85	395848	-0.0118395	0.0136865	0.387012
8	rs2409701	10957723	G	0.519569	0.0393467	0.00209434	3e-83	393972	0.00917956	0.0108778	0.398735
8	rs2921059	8317887	G	0.545798	-0.0401012	0.00212431	4.4e-82	388824	-0.0121089	0.0108697	0.265276
8	rs2921057	8318667	C	0.51196	-0.0394276	0.00209974	7.7e-82	394226	-0.00951013	0.010798	0.378463
20	rs6117854	7551554	G	0.67887	0.0415636	0.00224706	4.2e-81	389720	-0.0127016	0.0114653	0.267935
7	rs28362709	30955539	G	0.769518	0.0451269	0.00245392	2e-80	393919	0.0612914	0.0135289	5.88747e-06
11	rs117111740	62201239	T	0.948295	0.119916	0.00655462	1.1e-77	380837	0.0980858	0.0244275	5.93492e-05
16	rs71378512	410178	G	0.932689	0.0988047	0.00545443	4.6e-77	322344	0.0671929	0.0226915	0.0030649
10	rs11002936	54413909	A	0.695223	0.0406005	0.00226612	2.7e-76	379426	0.0469059	0.0117139	6.2203e-05
11	rs1048932	115044850	C	0.574594	-0.0377003	0.00210512	1.5e-75	395722	-0.0179805	0.0107491	0.0943763
15	rs2414098	51537806	T	0.355672	-0.0380203	0.00215944	1.8e-75	391474	-0.0310578	0.0111069	0.00516957
20	rs35308216	10629525	T	0.914609	0.0667042	0.003806	4.9e-75	396506	-0.018225	0.0194008	0.347527
4	rs111632154	1012300	T	0.950733	0.0888448	0.00493748	9.6e-75	388044	0.089687	0.0247237	0.000286099
1	rs79364962	22531542	G	0.934827	0.0716648	0.00399846	4e-74	381577	0.0966452	0.0223171	1.48736e-05
1	rs2566752	68656697	T	0.625725	-0.0385636	0.00213773	3.9e-73	392672	-0.0364288	0.0110469	0.000974951
20	rs2209760	6364504	T	0.46716	0.0371487	0.00210681	4.7e-71	393869	-0.00689778	0.0107398	0.520702
4	rs11934731	88831249	G	0.31533	0.0379469	0.00223545	2.3e-70	394168	0.0288921	0.0114757	0.0118132
10	rs74394067	54413404	G	0.968095	0.113506	0.00661348	1.1e-68	396170	0.100232	0.0315085	0.00146708
17	rs1012383	59196065	G	0.187659	0.0463513	0.00274163	1.4e-67	395475	0.018478	0.0137562	0.17919
3	rs6441103	156643385	T	0.83559	0.0458084	0.00276144	5e-67	394272	0.0394444	0.0142655	0.00569183
3	rs7650127	156642634	A	0.835599	0.0457915	0.00276183	5.3e-67	394479	0.039429	0.0142642	0.00570629
13	rs7998317	99586238	C	0.325681	0.0378023	0.00227802	2.3e-66	396101	0.00803427	0.0113703	0.479813
17	rs190144	42164584	A	0.248161	0.0396692	0.00238823	2.8e-66	394906	0.00957256	0.0122881	0.435972
8	rs2737265	116667634	A	0.687453	-0.0381349	0.00232378	2e-65	395581	-0.0125688	0.0114722	0.27326
7	rs757980	28725536	G	0.250243	0.0398868	0.00240713	3.6e-64	387930	-0.00359855	0.012852	0.779478
1	rs2026749	68653489	T	0.507664	0.0347828	0.00207335	6.7e-64	392240	0.030594	0.0105894	0.00386334
12	rs35223785	1638671	A	0.771349	-0.0402332	0.00241797	1.7e-63	395178	-0.035943	0.0126084	0.00436195
12	rs4842700	90351662	A	0.159083	-0.0409861	0.00258146	3.2e-63	395360	-0.00383641	0.0146314	0.793165
1	rs2566774	68694877	T	0.173499	0.0412901	0.00264287	1.2e-62	395017	-0.00311028	0.0140648	0.824984
12	rs74057888	1638772	G	0.926686	0.0633929	0.00401496	2e-62	393765	0.051065	0.0210073	0.0150647
11	rs61887821	68099622	G	0.99855	0.221288	0.0139105	5.4e-62	388590	0.116608	0.155643	0.453737
16	rs62028332	51025468	G	0.853708	-0.0485004	0.0031081	5.4e-62	355640	-0.0388999	0.0153614	0.0113313
16	rs7191269	51784918	A	0.639121	0.0337215	0.00212521	9.4e-62	396548	0.000315077	0.0111184	0.977392
15	rs2899472	51516055	C	0.760853	-0.0387427	0.00239611	2.3e-60	396298	-0.0515265	0.0124409	3.44734e-05
16	rs72805220	51903981	C	0.935996	0.0667623	0.0042119	3.3e-60	384444	0.028331	0.0220209	0.198251
11	rs17507577	15243059	G	0.92081	-0.06184	0.00393909	1.4e-59	397074	-0.015134	0.0196901	0.442125
20	rs34952318	11177055	G	0.948528	0.076921	0.00488095	2.9e-59	386139	0.0300855	0.0285672	0.292273
19	rs11668064	1169066	A	0.705252	0.0356519	0.00226055	1.2e-58	393635	-0.000900517	0.0117811	0.939071
11	rs387619	35098193	T	0.435268	-0.0321997	0.00208297	2.6e-58	395713	-0.0318792	0.0108007	0.00316163
13	rs4771320	99559135	C	0.242348	0.0385993	0.00251568	9.9e-58	395989	0.0137169	0.0124234	0.26954
2	rs6758586	42231893	G	0.904821	-0.0615848	0.00397749	5.8e-56	286411	-0.0181672	0.0207056	0.380267
7	rs87	25699861	A	0.215959	-0.0393006	0.00257747	7.3e-56	394121	-0.0193929	0.0129933	0.135562
3	rs900399	156798732	A	0.615082	0.0320278	0.00212751	1.4e-55	394639	0.0056212	0.0108338	0.60386
6	6:55796852_AT_A	55796852	AT	0.977403	-0.148135	0.00969946	4.2e-55	276646	-0.106808	0.0389905	0.00615638
20	rs6134023	10741175	A	0.715511	0.0369697	0.00246849	9.2e-55	390700	0.00723949	0.0117661	0.538367
16	rs9935845	51847798	G	0.452027	-0.0313869	0.00213946	3.3e-54	378263	0.0101368	0.0110013	0.356833
1	rs114397473	240586978	A	0.976156	-0.120207	0.00795235	6.2e-54	380512	-0.0990658	0.0358002	0.00565424
7	rs6942739	15718531	C	0.258822	-0.0329709	0.00227694	3.8e-52	390540	-0.0195603	0.0121338	0.106952
4	rs1463103	88794878	G	0.125578	0.0428281	0.00296287	1.2e-51	396539	0.034798	0.0161291	0.0309697
1	rs3765971	8445360	C	0.37263	-0.0309501	0.00217647	1.8e-51	395294	-0.0262329	0.0110297	0.017389
17	rs2376600	928078	G	0.676628	0.032655	0.00225616	4e-51	393622	-0.0239602	0.0128564	0.0623668
11	rs3829241	68855363	G	0.605629	-0.0304472	0.00211109	8.5e-51	396663	-0.013276	0.0108979	0.223143
2	rs11125548	55058509	A	0.913882	0.0530099	0.00364662	1.1e-50	387375	0.0346859	0.0191398	0.0699491
2	rs79964014	42270727	A	0.865328	0.0437803	0.00306384	1.2e-50	394758	0.0393142	0.0156455	0.0119774
8	rs2980752	8358156	C	0.655667	-0.03258	0.00224965	2.5e-50	395182	0.000381676	0.011266	0.972974
7	rs116171174	121083968	T	0.94332	-0.0805644	0.00557211	4e-50	220680	-0.0437399	0.0303779	0.149907
12	rs10858956	90514078	C	0.156814	-0.0539586	0.00370754	5.6e-50	251397	-0.0140472	0.014641	0.337336
20	rs34031061	7593266	G	0.693485	0.0325518	0.00228009	6.3e-50	394192	-0.0152755	0.0115674	0.186646
7	rs73440215	120970753	T	0.986594	-0.14947	0.0103283	7.4e-50	391537	-0.225948	0.0465127	1.18718e-06
9	rs9657746	133481563	C	0.660334	0.0306599	0.00220002	1e-49	392255	0.0384904	0.0112554	0.000626854
6	rs3822939	133849789	A	0.456158	0.0294909	0.00207153	1.1e-49	395762	0.00367741	0.0106696	0.730349
2	rs67079536	54798844	C	0.893484	-0.0616926	0.00437798	2.5e-49	267601	0.0109705	0.0201296	0.585758
15	rs1706708	70552313	G	0.689548	0.0307679	0.00223602	3.3e-49	393361	0.0343896	0.0115245	0.00284459
5	rs13179493	39426307	T	0.739036	-0.0323912	0.00231933	4.2e-49	385169	-0.0247	0.0124255	0.0468285
13	rs8002850	22811940	G	0.702033	0.0313306	0.00221469	4.6e-49	396131	0.0045067	0.0136863	0.74194
7	rs10239787	27970153	C	0.678519	0.0324828	0.00219309	5.2e-49	394237	0.0388299	0.0113135	0.000598792
6	rs150445982	55676621	C	0.975265	-0.103724	0.00724849	5.5e-49	361004	-0.113268	0.0366273	0.00198521
4	rs1386625	38361120	A	0.102475	0.049771	0.00355868	6.9e-49	386459	0.03338	0.0178893	0.0620528
10	rs764192132	54470780	CTG	0.476891	-0.0295729	0.0021049	2.6e-48	389189	-0.0369882	0.0108839	0.000677741
7	rs212417	105494963	G	0.326263	0.030955	0.00219366	5.2e-48	394526	0.0130896	0.0113408	0.248418
20	rs3790163	10647951	A	0.167017	0.0380113	0.0026374	1.6e-47	378617	0.0330026	0.0148206	0.0259601
5	rs3812039	39426327	T	0.716213	0.0323144	0.00233175	2e-45	392515	0.0382801	0.0118085	0.00118802
17	rs35590725	41818953	T	0.417242	-0.0290741	0.00210988	4.1e-45	393994	-0.018545	0.0108114	0.0862858
20	rs17265513	39832628	T	0.802257	0.0341749	0.00261724	7.6e-45	395937	0.00631049	0.0132733	0.634482
1	rs983034	68603586	C	0.612704	0.0279837	0.00210708	7.8e-45	397356	0.00964776	0.0109535	0.378429
22	rs5748404	19683382	C	0.69821	-0.0340798	0.0024298	9.2e-45	382485	0.0105561	0.0118568	0.373303
10	rs10764717	27888853	G	0.444615	0.028236	0.00207968	9.9e-45	395765	0.0199896	0.0107031	0.0618119
7	rs2040666	27968193	A	0.696394	-0.0314933	0.00226784	3.8e-44	396120	-0.0313536	0.0115198	0.00649413
3	rs11915970	56169965	A	0.868303	-0.0453374	0.00322898	3.9e-44	393826	-0.0143787	0.015815	0.363254
17	rs2696264	48333349	G	0.752116	-0.0336823	0.00247917	5.4e-44	397990	-0.00466467	0.0124583	0.708091
10	rs12241932	28435915	T	0.755877	0.0332937	0.00251948	5.7e-44	393409	-0.0154615	0.0123016	0.208801
11	rs143265819	113033994	C	0.98704	0.111955	0.00834173	4.2e-43	383302	0.0983989	0.0472946	0.0374747
17	rs8070692	59288406	T	0.827111	-0.0377066	0.00286487	4.2e-43	377741	0.00509354	0.014539	0.726087
4	rs17013212	88754060	C	0.861095	0.0402501	0.00300077	8.3e-43	396133	0.08513	0.0153216	2.75678e-08
2	rs13017811	200464560	G	0.846413	0.0355628	0.00274409	1.2e-42	395889	-0.0183389	0.0146725	0.211343
6	rs541928175	55604267	C	0.908578	-0.0573308	0.00426136	2.3e-42	385459	-0.00884456	0.0184911	0.632426
8	rs7014448	127990833	T	0.289789	0.0291246	0.00223873	7.2e-42	397054	0.0133199	0.0118385	0.260534
6	rs525678	7058857	A	0.0324747	0.0710899	0.00546624	1.1e-41	390703	0.108075	0.0301451	0.000336874
16	rs388466	86708741	G	0.661018	0.0284249	0.00225137	1.1e-41	391491	0.0258093	0.0112882	0.0222318
14	rs56312905	54437832	G	0.176152	0.0371617	0.00286849	1.9e-41	378621	0.0221082	0.0140073	0.114488
16	rs117208012	347063	C	0.967859	0.0951165	0.0072697	2e-41	396150	0.0690442	0.0302884	0.022634
1	rs3790608	113055023	G	0.856406	-0.0387882	0.00289248	2.3e-41	392989	-0.0399251	0.0153226	0.00917022
7	rs6465515	96157189	T	0.358317	0.0290797	0.00221084	2.9e-41	394419	0.0238668	0.0110197	0.0303242
8	rs10087422	12149239	C	0.393095	-0.0399103	0.0029756	3.4e-41	196742	0.0186099	0.0159298	0.242708
8	rs35118033	8358089	T	0.699702	-0.0303695	0.0023557	6.1e-41	393458	-0.00443149	0.0116409	0.703439
16	rs2301522	359953	A	0.322081	0.0277694	0.00221226	8.2e-41	394404	0.0112175	0.0113512	0.323044
6	6:74499139_GT_G	74499139	GT	0.503845	0.0260552	0.00206415	1.1e-40	396713	0.0120607	0.0106969	0.259532
16	rs114934911	67310543	C	0.951473	0.0772166	0.00610555	1.5e-40	396690	0.0908283	0.024766	0.000244975
17	rs3760456	27948844	C	0.560655	0.0268571	0.00210039	3e-40	394762	0.0175152	0.0107331	0.102704
6	rs74971894	21888517	A	0.891449	0.0426314	0.00322976	3.5e-40	395890	0.0309954	0.0171789	0.0711884
8	rs7830123	72219699	A	0.721993	0.0306453	0.00238888	4.1e-40	396174	-0.00939471	0.0118459	0.427735
18	rs1296042	13711002	T	0.0848706	0.0473203	0.00372124	5.6e-40	396578	-0.00668848	0.0189904	0.724686
3	rs78046470	41170870	T	0.893154	0.0566996	0.00461311	6.5e-40	209306	0.0543627	0.0208225	0.00903375
7	rs62621812	127015083	G	0.974784	0.0953649	0.00748956	6.7e-40	374501	0.0403363	0.0341041	0.236912
5	rs368510	148787469	G	0.634581	-0.0282248	0.00220672	6.8e-40	396465	-0.0120804	0.0113099	0.285463
6	rs4895901	131307182	T	0.601348	0.0275732	0.00213184	7.4e-40	396832	-0.000377236	0.0108091	0.97216
12	rs10875906	49385679	C	0.70511	-0.0298419	0.00235584	1.3e-39	385698	-0.0176175	0.0117835	0.134889
11	rs75506452	86870653	A	0.961394	0.0666716	0.00516675	2.5e-39	273269	0.0399626	0.0317401	0.20801
6	rs4320420	2496046	G	0.517211	0.0263349	0.00206947	4.5e-39	394553	0.0111909	0.0106886	0.295101
8	rs117204589	119917642	T	0.986153	-0.101216	0.00799006	4.6e-39	385744	-0.172016	0.0468046	0.000237662
3	rs4974186	56263534	G	0.454554	-0.0259077	0.00210166	5.4e-39	392240	0.00709069	0.010668	0.506261
1	rs4304588	221476976	C	0.567113	0.026689	0.00210742	6.4e-39	393082	0.00638456	0.0107459	0.55242
20	rs6108653	10629872	T	0.918679	0.0519128	0.00418597	1.5e-38	388417	0.0304181	0.0197294	0.123131
11	rs10792263	60079651	C	0.349591	-0.0270939	0.0021454	1.6e-38	394818	-0.00556006	0.0112101	0.619903
1	rs139603701	2904634	A	0.977726	0.104629	0.00836482	1.9e-38	370331	0.024134	0.0373703	0.518405
21	rs2836613	40047176	G	0.24119	-0.0303614	0.00244175	2.5e-38	393433	-0.0149692	0.0124497	0.229219
11	rs2510405	68425095	T	0.13786	-0.0316015	0.00265425	2.9e-38	393369	-0.0425756	0.0156102	0.00638331
7	rs188714751	121025086	C	0.990791	-0.130862	0.0106202	5.3e-38	385391	-0.0708995	0.0609984	0.245106
6	rs9375477	127204623	A	0.818714	-0.0356555	0.00286118	7.7e-38	393303	-0.0382828	0.0138661	0.00576434
2	rs10199437	119527123	G	0.0750305	0.0553334	0.00438469	1.7e-37	396480	0.0061788	0.0204461	0.7625
4	rs6844904	146167657	G	0.16888	-0.0343781	0.00278532	1.9e-37	394936	0.00708061	0.0141218	0.616094
16	rs12932885	81579923	C	0.522762	0.0252506	0.00209064	4.3e-37	394467	0.00534713	0.0105992	0.613922
2	rs949782	202958208	C	0.727089	-0.0278403	0.0022671	4.5e-37	391110	-0.0144316	0.0119877	0.228641
16	rs12149673	55059130	A	0.68272	-0.0288559	0.00227709	4.5e-37	392797	-0.00887526	0.0113843	0.435624
8	rs34597048	9219887	C	0.87117	-0.0455021	0.00373172	5.2e-37	357108	-0.024011	0.0164308	0.143923
1	rs7554551	68665023	T	0.656907	-0.0275089	0.00216947	1.7e-36	396402	-0.0389054	0.0116327	0.000824359
14	rs1286075	91446796	C	0.842744	-0.0326471	0.0027682	2.6e-36	394536	-0.0145017	0.0145515	0.318968
9	rs12683791	96463094	T	0.735782	-0.0280191	0.00235105	2.7e-36	395428	-0.0103238	0.0121096	0.393924
20	20:10485586_GA_G	10485586	GA	0.974816	0.0790958	0.00652108	2.7e-36	380060	-0.0353141	0.0341013	0.300405
6	rs9379084	7231843	G	0.916964	0.0389254	0.00332461	4.7e-36	372916	0.0208625	0.0194674	0.283871
15	rs11632673	91070544	A	0.447989	-0.0244013	0.00210755	1.2e-35	393871	0.00447017	0.0107319	0.677022
21	rs2830913	28774023	G	0.602375	-0.0263704	0.00212257	1.3e-35	393300	-0.0281162	0.010912	0.00997706
2	rs10490046	40630678	A	0.745165	0.0305675	0.00249583	1.6e-35	395177	0.0624463	0.0122609	3.52228e-07
2	rs2069035	160020510	T	0.65897	-0.0255014	0.00217455	1.7e-35	396314	-0.0233748	0.0112844	0.0383198
8	rs1382568	11351220	A	0.449933	0.0308596	0.00262272	2.1e-35	363162	0.0113237	0.0119443	0.343109
17	rs9896306	63278038	C	0.756003	0.0283541	0.0023431	3.1e-35	393888	0.0226333	0.0124726	0.0695778
10	rs11196171	114724473	A	0.791607	0.0307374	0.00257453	4.3e-35	384309	0.0213266	0.0132254	0.106843
2	rs6716216	202803881	A	0.871588	-0.037101	0.00315052	5.2e-35	396186	-0.0647626	0.016135	5.97499e-05
1	rs12134534	219926009	T	0.38433	-0.02479	0.00210082	9.6e-35	395273	-0.0119829	0.0109631	0.274381
11	rs149504726	86653988	G	0.987043	-0.156756	0.0133007	1.3e-34	361947	-0.204133	0.0480893	2.18711e-05
11	rs2653559	8900394	C	0.85146	0.0329226	0.00278868	1.5e-34	396084	0.0313548	0.0149438	0.0358891
12	rs1872992	26457190	A	0.713962	-0.0288177	0.002423	2.1e-34	396765	-0.010995	0.0118066	0.351722
16	rs2052285	51188432	G	0.360183	0.0249968	0.00213753	2.9e-34	396002	-0.0241152	0.0110867	0.0296195
22	rs7290979	39044427	A	0.720778	0.0261582	0.00231848	3.1e-34	393667	0.0270825	0.011894	0.0227871
14	rs75837874	103975472	G	0.858486	0.0385635	0.00313335	3.2e-34	395349	0.0173661	0.0153961	0.259338
9	rs635634	136155000	C	0.784593	0.0311795	0.00269803	8.4e-34	392472	0.00319753	0.0130006	0.80572
11	11:65466496_AG_A	65466496	AG	0.665461	-0.0256155	0.00218885	2.3e-33	395000	-0.0336817	0.0112729	0.00280949
12	rs181908897	50120393	C	0.994599	0.211882	0.0180131	3.7e-33	253450	0.117547	0.0876222	0.179751
17	rs56235417	9142846	G	0.866626	0.0327306	0.00282154	5.4e-33	394782	-0.00978086	0.0157693	0.535095
11	rs66864335	65390803	G	0.772519	0.028147	0.00248736	5.6e-33	395825	0.0229848	0.0126788	0.0698541
13	rs3118906	51106788	G	0.748085	-0.0272393	0.00233064	7.4e-33	396648	-0.00869871	0.0122314	0.476973
6	rs9375695	130358944	G	0.305349	-0.0258385	0.00224722	8.7e-33	395967	0.00720408	0.011478	0.530238
6	rs72874231	55925194	G	0.951702	-0.0531478	0.00454596	8.8e-33	373072	0.00792177	0.026468	0.764714
15	rs7167692	85660184	T	0.952311	0.0537914	0.00469724	1.2e-32	395139	0.0245264	0.0251246	0.328971
10	rs1133400	134459388	A	0.798978	-0.0289071	0.00250681	1.4e-32	396852	-0.0494511	0.0133018	0.000201115
22	rs5757133	38947835	C	0.720577	0.0254855	0.00231894	1.6e-32	395439	0.0277552	0.0118992	0.0196726
10	rs10824560	79416901	C	0.824385	0.0308177	0.00270501	2.7e-32	395975	-0.0066563	0.0140226	0.635013
9	rs7027772	110929605	T	0.709503	0.0265344	0.00229292	3.5e-32	393526	-0.00413397	0.0117267	0.724445
1	rs2586392	172254193	T	0.72159	-0.027327	0.00239142	4e-32	395730	-0.00675903	0.0118468	0.568313
6	rs4709746	164133001	C	0.840823	0.0342644	0.00305351	4.9e-32	390856	-0.00177181	0.0146061	0.903448
3	rs6803350	156440917	G	0.952869	0.0543208	0.00487195	6e-32	390780	0.0344346	0.0254746	0.176463
16	rs567068501	67572130	C	0.991675	0.153015	0.0135496	9.8e-32	326726	0.127727	0.0616641	0.0383267
8	rs1005502	117167843	C	0.264157	0.026736	0.00239798	1.7e-31	386328	0.00395861	0.0128277	0.757627
17	rs1367693	54187685	T	0.45418	-0.0247068	0.00208848	1.8e-31	395622	-0.0186412	0.0106287	0.0794554
11	rs10790255	118515579	G	0.250606	-0.0298251	0.00240655	2.2e-31	395715	-0.0381008	0.0123237	0.00199033
22	rs5750643	39009017	A	0.691436	0.0243583	0.00226903	2.5e-31	395713	0.0213257	0.0115097	0.0639042
1	rs848216	16271180	T	0.85924	-0.0387617	0.00333429	3.1e-31	394345	-0.00932228	0.0153435	0.543473
10	rs603424	102075479	G	0.859368	0.0309939	0.00275812	7.4e-31	394631	-0.014873	0.0153988	0.334117
6	rs113898003	130341235	T	0.72705	-0.0259576	0.00234368	7.6e-31	396228	0.0315001	0.0120778	0.00910487
7	rs1859165	27218468	T	0.113941	0.040046	0.00351978	1.1e-30	395776	-0.00888197	0.0168434	0.597967
2	rs199727692	119166715	C	0.976971	-0.0844251	0.00790081	1.2e-30	226116	0.059335	0.0455271	0.192476
6	rs9376164	136227254	G	0.891785	0.0328638	0.00303151	1.7e-30	394881	0.0130785	0.0174611	0.453854
11	rs666555	59970984	G	0.57734	-0.0237081	0.00211906	2e-30	394555	-0.0161931	0.0107489	0.131942
2	rs12329062	42303499	A	0.89666	-0.0650373	0.00571959	2.4e-30	252421	-0.00204795	0.0188772	0.913609
14	rs13379337	35224430	C	0.480051	-0.0243281	0.00210103	2.8e-30	392659	1.09881e-05	0.0106704	0.999178
4	rs28733161	95175869	T	0.819764	-0.0298387	0.00273499	4.9e-30	391992	-0.0301316	0.0139037	0.0302219
4	rs4287972	88645798	C	0.463934	-0.0230613	0.00208426	5e-30	394849	-0.0127763	0.0106255	0.2292
14	rs1042704	23312594	G	0.806826	0.0289553	0.00255148	5.6e-30	395082	0.0444921	0.0134458	0.000936332
19	rs72982156	816540	T	0.590986	0.0244735	0.0021746	6.2e-30	386178	0.0184907	0.010913	0.0901931
12	rs1581630	28619311	C	0.217578	0.0267015	0.00247889	7.4e-30	395447	0.0233749	0.0128691	0.0693156
18	rs884205	60054857	A	0.266445	-0.0261596	0.00242543	8.4e-30	390668	-0.0230826	0.0120036	0.054484
21	rs8134775	35591826	T	0.818547	-0.0286174	0.00262691	8.7e-30	396492	-0.034622	0.0141873	0.0146733
4	rs112688410	1036300	C	0.845018	0.0320319	0.00297098	1e-29	387662	0.0397404	0.0148114	0.00729433
4	rs17010957	86719165	T	0.817359	-0.0316563	0.00295464	1.4e-29	388841	0.0117227	0.0138359	0.396843
11	rs12271964	115475927	C	0.802246	0.0274409	0.00252664	1.9e-29	388964	0.00337419	0.0133599	0.800608
3	rs62275807	156641796	G	0.879519	0.0365578	0.00336794	2.1e-29	394427	0.0135515	0.0164523	0.410121
6	6:45190454_CAT_C	45190454	CAT	0.995876	0.179943	0.0170966	2.6e-29	266492	0.0812303	0.104469	0.436831
8	rs2736340	11343973	C	0.734415	-0.0269985	0.00238875	2.6e-29	398738	0.0112421	0.012046	0.35068
9	rs4961733	16686327	G	0.250359	-0.0290091	0.00262458	3.3e-29	394183	-0.012836	0.0123652	0.299236
5	rs4836373	127787610	T	0.505261	0.0225787	0.00208926	3.6e-29	392799	0.00566632	0.0106414	0.594394
6	rs183066049	45060471	C	0.995568	0.155828	0.0140145	3.8e-29	324319	0.219807	0.0890792	0.0136045
5	rs11741390	42525352	C	0.574914	-0.0225073	0.00208806	4.4e-29	395056	0.000167038	0.0108162	0.987678
2	rs62165280	118903715	G	0.798545	-0.0276834	0.00253916	6.1e-29	397777	-0.00683151	0.0135429	0.613957
7	rs17472350	27231045	T	0.97656	0.0765994	0.00700756	7.7e-29	382148	0.00423975	0.0356427	0.905314
6	rs1283935	44632969	T	0.0729246	-0.0402605	0.00365172	1.7e-28	391880	-0.0778716	0.0208146	0.000183149
12	rs11175835	65995687	G	0.271398	0.0250423	0.00230372	2.4e-28	394885	-0.0243113	0.0119215	0.0414213
2	rs12714240	28941150	G	0.349339	0.0229243	0.00215324	2.9e-28	394872	0.0155247	0.0111869	0.165214
6	rs2800704	127431488	A	0.742965	-0.0482303	0.00456329	3.9e-28	234785	-0.0542492	0.012377	1.17013e-05
13	rs72640504	94066952	T	0.99221	0.111914	0.0105012	4e-28	367940	0.0965833	0.0624974	0.12225
22	rs62654723	46375611	C	0.871276	-0.0302168	0.00283724	4.1e-28	387759	-0.0203293	0.0173587	0.241547
5	rs9327298	122850321	G	0.773727	0.0253953	0.00238053	5.1e-28	395395	0.0307666	0.0128026	0.0162543
8	rs137919848	12179666	T	0.528331	-0.0350525	0.00315329	8.5e-28	175880	0.00108268	0.015895	0.945694
22	rs73388841	29255570	T	0.943514	0.0486055	0.0045406	9.6e-28	394813	0.0172773	0.0231095	0.454687
20	rs6072221	39616593	T	0.884894	0.036988	0.00366135	1.2e-27	315167	0.000415068	0.018022	0.981625
21	rs55787537	35717837	T	0.822165	0.0277373	0.00277598	1.8e-27	392032	-0.000838669	0.0148729	0.955032
6	rs547908752	152220787	C	0.975791	0.0796626	0.00738594	2.1e-27	379770	0.0443437	0.034657	0.20072
16	rs2716579	74087814	C	0.633629	0.0263894	0.00253865	2.5e-27	291706	-0.00233294	0.0122135	0.848516
9	rs13291289	96720778	C	0.614686	-0.0212213	0.00212935	2.9e-27	397772	-0.00572616	0.0109162	0.599893
1	rs1318236	21952024	C	0.498977	0.0218171	0.00207157	3e-27	392708	0.019387	0.0107143	0.0703826
19	rs4806862	2523781	G	0.664992	-0.0239498	0.00224096	3.1e-27	391863	-0.00823776	0.0113727	0.468855
20	rs764213	10885445	T	0.553459	0.0232598	0.00210294	4e-27	394138	-0.00362989	0.0107705	0.7361
10	rs74119759	20143109	C	0.849699	0.0295501	0.002864	5.2e-27	389418	0.021415	0.0149519	0.152071
12	rs202234992	90564744	C	0.98854	-0.0810771	0.00775281	6.5e-27	200739	-0.0254412	0.0638914	0.690487
13	rs75439322	24828850	G	0.874791	-0.0383681	0.00365922	6.5e-27	395370	0.0150164	0.0160746	0.350218
2	rs7584710	40909333	C	0.612458	-0.0227062	0.00214261	7.6e-27	396886	-0.0437224	0.0109319	6.34701e-05
6	rs12209685	136228675	C	0.614566	-0.0215522	0.00214124	7.7e-27	390916	-0.0218128	0.0110591	0.048565
13	rs1966662	110454702	G	0.646771	0.0229865	0.00222524	7.7e-27	394425	0.0223128	0.0110502	0.0434635
16	rs4889341	81604251	T	0.406697	0.0211398	0.00212521	9.2e-27	396019	-0.00559323	0.0108855	0.607374
1	rs10917872	163855956	G	0.540273	0.021053	0.00206787	1e-26	396033	0.0031803	0.0107131	0.766572
7	rs42032	92237426	G	0.741106	0.024398	0.00234347	1e-26	393740	-0.00408083	0.0123297	0.740663
17	rs8080078	28195773	C	0.985466	-0.0219377	0.00208354	1e-26	395609	-0.00496709	0.0915024	0.956709
22	rs75337432	29733510	C	0.928914	0.0395155	0.00388654	1.3e-26	396448	-0.0201433	0.0209999	0.337453
16	rs416675	86705100	T	0.932565	0.0257787	0.00256076	1.8e-26	389233	0.0325246	0.0239432	0.174336
19	rs28364580	41724885	G	0.770262	0.0251031	0.00244309	1.8e-26	388699	0.00438143	0.0126569	0.729216
11	rs2846894	115487772	A	0.1445	0.0307674	0.00292493	2.1e-26	392428	-0.000748227	0.0151917	0.960718
16	rs8044524	81603771	G	0.444909	0.0203394	0.0021345	2.6e-26	395169	-0.00109659	0.0107519	0.918764
17	rs10491140	43950976	G	0.816474	0.0257143	0.00249233	2.6e-26	396013	0.0336574	0.0137346	0.0142637
16	rs10514617	86686972	T	0.814929	0.0284551	0.0028528	2.8e-26	390519	0.0234164	0.0137432	0.0884082
1	rs191270678	22671455	C	0.983575	-0.089506	0.00850751	3.2e-26	284519	-0.0957188	0.0472255	0.0426784
20	rs6120804	33623701	C	0.825917	-0.0274197	0.00272092	4.3e-26	394511	-0.0236747	0.0140375	0.0916931
1	rs12047028	119228871	A	0.831727	-0.0319492	0.00302347	5.7e-26	395423	0.0193753	0.0142151	0.172878
6	rs12196629	155329403	C	0.85339	-0.0288395	0.00282655	6e-26	393211	0.0276036	0.0151219	0.0679399
16	rs28594464	86704864	C	0.811293	0.0256878	0.00268225	6.5e-26	390834	0.0289027	0.0135325	0.0326952
2	rs2675952	233790522	T	0.563429	-0.0215749	0.00209678	7.1e-26	389931	0.00507546	0.010739	0.636484
20	rs13043599	6755009	C	0.913148	-0.0417829	0.00404459	9.4e-26	395054	-0.0187132	0.0194887	0.336952
7	rs1724298	96647184	T	0.871915	-0.0342394	0.0033077	1.2e-25	391952	-0.0624744	0.0164437	0.000145117
17	rs216181	2172753	A	0.987547	0.0601311	0.00580884	1.3e-25	246059	0.0828282	0.0562447	0.140848
10	rs10885447	115166770	G	0.790388	-0.0264048	0.00255546	1.4e-25	392233	0.0116786	0.013196	0.37615
9	rs79158536	118767409	C	0.91071	-0.0388502	0.00391668	1.5e-25	395666	-0.0152799	0.0192512	0.427363
5	rs2074636	142586694	A	0.646275	0.022456	0.00227209	2e-25	384278	0.00137183	0.0111004	0.901644
6	rs28585071	168432467	G	0.838307	0.0278591	0.00272457	2.5e-25	393058	-0.0154654	0.0146312	0.290506
2	rs16857021	218070164	T	0.815853	-0.0289097	0.00282753	4.7e-25	393005	-0.0358192	0.0136746	0.0088087
1	rs938295	16087260	C	0.823252	-0.029387	0.00278412	6.1e-25	391242	-0.00621781	0.0139261	0.655245
6	rs7768235	29923248	G	0.429385	0.0219262	0.00208885	6.5e-25	387466	-0.0587851	0.0556242	0.290591
12	rs1871674	66348134	T	0.835519	-0.0258041	0.0026072	9.2e-25	394948	0.0131846	0.0142799	0.355852
2	rs7591431	54222165	C	0.611196	0.0426333	0.00438564	9.9e-25	390273	-0.00484082	0.0110136	0.660276
5	rs75567174	54810466	T	0.892331	-0.0363671	0.00356443	1.2e-24	395408	-0.0230455	0.0175194	0.188365
2	rs7571898	238383028	T	0.768945	0.0234286	0.00243205	1.3e-24	396360	-0.00454534	0.0126529	0.719421
5	rs77972482	50791087	T	0.89602	-0.0360542	0.00347472	1.6e-24	394836	0.0168802	0.0173956	0.331863
11	rs1784987	115546459	C	0.123413	0.0324684	0.003257	1.6e-24	392659	-0.00349904	0.0161943	0.828936
8	rs4739697	80822461	A	0.337175	0.0218287	0.00221662	2.1e-24	392062	-0.0104056	0.0113073	0.357438
22	rs7078	36677914	A	0.693429	-0.0232588	0.00230565	2.1e-24	384586	0.000273935	0.0118542	0.981564
1	rs7516171	210466932	C	0.821773	-0.0259665	0.00270379	2.2e-24	395725	-0.0144412	0.01396	0.300917
7	rs189468016	121033358	T	0.998862	-0.223991	0.0224389	2.4e-24	300670	0.0095873	0.172443	0.955663
8	rs2921042	8326470	C	0.711276	-0.0236619	0.00239825	2.4e-24	396811	-0.00404165	0.0117775	0.731473
11	rs10790087	115538354	A	0.134739	0.0321618	0.00321805	2.5e-24	393312	-0.00285777	0.0155475	0.854163
2	rs115660490	54176733	C	0.939563	0.0425566	0.0044062	2.7e-24	396023	0.00494374	0.022377	0.825147
9	rs10756762	16563123	T	0.600699	-0.0222445	0.00214642	3.3e-24	387483	-0.0110805	0.0108997	0.309348
11	rs10765567	92601909	A	0.660941	0.0205853	0.00214389	3.6e-24	395569	0.00558329	0.0112003	0.618136
7	rs6966540	95727967	T	0.62694	-0.0212756	0.00212824	5.3e-24	395598	-0.01618	0.0110028	0.141417
3	rs346068	11302933	A	0.163762	0.0256687	0.00275659	5.8e-24	394512	-0.0232184	0.0143737	0.106238
2	rs665783	45881297	G	0.69689	0.0217937	0.00224603	7.2e-24	395781	0.0181308	0.0121529	0.135726
1	rs17514738	218988754	T	0.565795	0.02134	0.00210736	7.4e-24	396398	-0.0218645	0.0106364	0.0398181
7	rs78456152	96718371	G	0.627716	0.0217886	0.00217317	7.8e-24	386638	0.0159336	0.0112178	0.155496
7	rs76990766	42606913	C	0.948887	-0.0469767	0.00466248	9.5e-24	396899	-0.0441627	0.0260236	0.0896915
9	rs72767980	130320557	C	0.825301	-0.0286656	0.00286794	1.1e-23	369977	-0.0130077	0.0146438	0.374395
4	rs4576021	145713769	C	0.625001	-0.0207263	0.00211784	1.2e-23	392665	0.0115928	0.0110775	0.295325
3	rs74895481	41042249	G	0.937418	-0.0427879	0.00439148	1.4e-23	321378	-0.103177	0.0239695	1.67351e-05
1	rs1325273	85332120	T	0.335372	0.0225622	0.00231022	1.5e-23	382560	0.029645	0.0114533	0.00964408
10	rs10764201	20379378	C	0.446337	-0.0203878	0.00208249	1.7e-23	395251	2.66579e-05	0.0107182	0.998016
6	rs17061975	133240019	T	0.924417	-0.0354202	0.0036858	1.8e-23	390293	0.0147271	0.0201143	0.464064
7	rs534049724	127019058	G	0.983598	0.112862	0.0119592	2.5e-23	288990	0.00507702	0.0427552	0.905476
4	rs143614383	1006913	C	0.990351	-0.153246	0.0159062	2.8e-23	367627	-0.127873	0.0548759	0.0197944
3	rs181404049	49771820	G	0.994394	-0.0773966	0.00832317	3.1e-23	203716	-0.0708152	0.0976955	0.46854
11	rs4456244	15439353	T	0.575011	0.0199532	0.00209229	3.5e-23	394142	-0.018357	0.0108043	0.0893088
12	rs76895963	4384844	T	0.97789	0.0762272	0.0080934	4e-23	324820	0.0661331	0.0395375	0.0943928
18	rs11875132	10348334	T	0.56221	0.0206752	0.00212346	4.3e-23	391205	-0.0105775	0.0108539	0.329792
12	rs111702909	29098661	A	0.83868	0.0263428	0.00287464	5.1e-23	396574	-0.013537	0.0145929	0.353592
7	rs1548607	50901491	A	0.683886	0.0208625	0.00218882	5.2e-23	396882	-0.002831	0.0117689	0.809904
7	rs17598306	96581811	C	0.867459	0.029887	0.00303973	5.3e-23	396844	-0.00440833	0.0157529	0.779598
2	rs6759927	238227919	A	0.665759	-0.0204298	0.00221572	5.7e-23	396260	-0.0103352	0.0112204	0.356994
20	20:10612254_AT_A	10612254	AT	0.792977	0.0239957	0.00253758	5.9e-23	390295	-0.00477799	0.0132052	0.717481
11	rs1346	65337251	A	0.817775	-0.0236382	0.00259589	6.3e-23	394792	-0.0144853	0.0137589	0.292435
16	rs774904233	55510925	GGA	0.740272	-0.023388	0.0023951	6.6e-23	396117	-0.0312335	0.0125864	0.0130822
19	rs60018147	3375572	A	0.871811	0.033176	0.00337198	7.4e-23	360221	0.00820078	0.0175531	0.640357
16	rs8045614	81609298	A	0.379023	0.0191097	0.0021925	9.8e-23	394102	-0.00466317	0.010968	0.67072
11	rs2352800	27507764	T	0.797103	-0.0254377	0.00263578	9.9e-23	388202	-0.00261843	0.0133178	0.844132
1	rs115330848	219768757	C	0.932124	0.0389068	0.00397034	1.1e-22	388867	-0.0220189	0.0212872	0.300961
8	rs6415571	96656533	T	0.292663	0.0245018	0.00249932	1.1e-22	393707	0.000603795	0.0116959	0.958828
12	rs10772533	12290000	T	0.212222	0.0263081	0.00265034	1.1e-22	394700	0.0352567	0.0129491	0.00647489
19	rs12373539	45971095	G	0.875677	0.0300454	0.00325909	1.1e-22	394382	0.0199304	0.0160838	0.215286
2	rs12469063	66764308	A	0.782712	-0.0222558	0.00240645	1.2e-22	394175	0.000155795	0.0129173	0.990377
9	rs4744295	96623821	A	0.637224	-0.0194331	0.00211769	1.7e-22	395792	0.0116762	0.0110349	0.290001
16	rs34123233	2144299	T	0.831352	-0.0257364	0.00272411	1.7e-22	393120	-0.01555	0.0142632	0.275618
22	rs5762862	29252732	G	0.791604	0.0234807	0.00256723	1.9e-22	395283	0.0239435	0.0131068	0.0677301
17	rs112797972	29886356	C	0.766206	0.0238489	0.00250723	2.1e-22	393035	0.0179666	0.012608	0.154152
7	rs17501292	27241473	T	0.81568	0.0249355	0.00273034	2.5e-22	388402	-0.0131988	0.0142628	0.354758
6	rs2235485	133703325	A	0.849279	0.0264314	0.0028056	2.7e-22	396089	-0.00890216	0.0151133	0.555842
16	rs35392886	51733063	C	0.408963	0.0197534	0.00215073	2.7e-22	397820	-0.00139592	0.0108386	0.897523
21	rs12482821	35560715	T	0.970213	-0.0654682	0.00716079	2.9e-22	370709	-0.0625394	0.0323608	0.0532898
1	rs4360494	38455891	G	0.44654	-0.0200841	0.0020785	3.2e-22	394620	-0.0215471	0.0108265	0.0465658
21	rs448332	37919151	C	0.102537	-0.0310523	0.00352434	4e-22	394397	-0.0175034	0.0177799	0.324896
11	rs17510563	113033220	A	0.902134	-0.0326954	0.00356086	4.4e-22	394425	-0.0127585	0.0179499	0.477217
17	rs1436138	75316880	A	0.654463	0.0196665	0.00217639	4.5e-22	393095	0.00797076	0.011211	0.477098
5	rs6882422	135430668	G	0.891871	0.0301471	0.00326154	5.2e-22	390666	0.0291951	0.0172691	0.0909143
15	rs17184382	63792486	A	0.586987	0.0192413	0.00211383	5.7e-22	396413	0.00651565	0.0107608	0.544849
8	rs764982	119757827	G	0.203173	0.0229644	0.00256229	6.5e-22	396354	0.0211253	0.0132017	0.109555
14	rs75663481	75787011	A	0.660665	-0.0224875	0.00238133	6.8e-22	371958	0.02187	0.0115808	0.0589625
4	rs142971131	748124	G	0.978307	0.112853	0.0116176	9.4e-22	249434	0.141632	0.0436866	0.00118694
20	rs819135	32847767	A	0.574795	0.0198145	0.00212029	9.5e-22	395858	0.00794677	0.0108387	0.463445
7	rs1859279	96041731	T	0.602543	0.0203126	0.00214628	1.1e-21	391184	0.0236975	0.0108399	0.0288062
11	11:68546210_AAAG_A	68546210	AAAG	0.999572	0.180656	0.0204826	1.5e-21	267165	0.0227095	0.357974	0.949417
14	rs8004237	35420372	C	0.49325	-0.0205943	0.00209238	1.7e-21	395831	-0.000895425	0.0107628	0.933696
22	rs139497	41640098	C	0.307905	-0.0194639	0.00227226	2.1e-21	392137	-0.0111466	0.0116346	0.338035
9	rs7866254	96903469	G	0.823477	-0.0229981	0.00255929	2.2e-21	390197	-0.0344166	0.0141388	0.0149253
13	rs117543324	43153869	A	0.95464	-0.0570335	0.00614772	2.5e-21	376514	-0.055998	0.0263806	0.0337796
16	rs2272443	88854008	C	0.755607	0.0224558	0.00250338	2.7e-21	390381	0.00684992	0.0123914	0.580404
10	rs7069916	60271824	G	0.635233	-0.0202093	0.0021875	2.8e-21	396501	-0.02298	0.0112988	0.0419677
17	rs557139647	2045819	T	0.663871	-0.068774	0.00749856	2.8e-21	384210	-0.00533568	0.0113132	0.637188
16	rs2052354	51423945	A	0.232598	-0.0216327	0.00238296	3e-21	392852	-0.00626891	0.0126599	0.620473
5	rs10805874	72607981	T	0.300266	0.0213493	0.00227042	3.2e-21	389348	0.0304044	0.0118295	0.0101634
5	rs10035253	42215812	G	0.296966	0.0202138	0.00223753	3.4e-21	393401	0.0111137	0.0116517	0.340173
16	rs899245	86699767	T	0.778358	-0.0224029	0.00253309	3.8e-21	395527	-0.00894493	0.0128286	0.485638
16	rs7203324	86701426	C	0.78205	-0.0224682	0.00256523	4e-21	390915	-0.00753753	0.012897	0.558924
4	rs11724371	1052125	T	0.207085	0.0235768	0.00253485	4.6e-21	393728	0.0386547	0.0131715	0.00333833
7	rs2069442	150755205	G	0.683605	0.0217593	0.00235375	4.9e-21	397562	0.0250344	0.0114127	0.0282677
6	rs796831889	45183951	A	0.934955	0.085711	0.00984397	5e-21	252824	0.0286875	0.0224454	0.201215
17	rs3751908	80529972	A	0.351419	-0.0204081	0.00216068	5.9e-21	396815	0.00138249	0.0111816	0.9016
16	rs4889345	81613122	T	0.317883	0.019645	0.00227788	7.8e-21	380613	-0.0112559	0.0114983	0.327616
20	rs117026974	10601745	C	0.937705	-0.0385805	0.00436499	8e-21	395936	0.0124389	0.0223773	0.578299
16	rs12918462	55127191	T	0.942039	-0.0385501	0.00420052	8.6e-21	393323	-0.00840514	0.0233595	0.718985
16	rs1564981	50986308	G	0.549362	0.018635	0.00209878	1.1e-20	394845	0.00756462	0.01064	0.477108
20	rs12625149	33425812	G	0.640865	-0.0190649	0.00217111	1.2e-20	393166	-0.0304272	0.0110924	0.00608695
13	rs892254	100608335	G	0.204472	0.0232164	0.00261589	2.1e-20	396890	0.00837245	0.0132137	0.526329
21	rs12165276	40330772	G	0.944903	-0.040157	0.00443892	2.2e-20	394812	-0.0154503	0.0236113	0.512882
11	rs2445584	86791877	T	0.5343	0.0184193	0.00207913	2.3e-20	397609	0.00549692	0.0106482	0.605693
17	rs3843738	43739194	A	0.494278	-0.0195325	0.00211866	2.3e-20	383847	-0.00425572	0.0123254	0.729883
11	rs12787251	27514206	T	0.943295	0.0365187	0.00413123	2.4e-20	385946	-0.00227907	0.0234193	0.922476
10	rs12254582	131279791	A	0.726807	0.0201092	0.00228939	2.5e-20	394278	0.00290531	0.0119604	0.808074
17	rs4436817	43091723	C	0.491454	-0.0185535	0.00209584	2.6e-20	390988	0.00476509	0.0106284	0.653912
5	rs42916	127560659	C	0.240043	-0.0219277	0.00237873	2.8e-20	393488	0.0203586	0.0123903	0.100362
5	rs6885822	158263144	G	0.870995	0.0256839	0.00283769	3.2e-20	395598	0.0163789	0.0159097	0.303247
8	rs13332	11706581	T	0.377352	0.0195604	0.00218394	3.4e-20	390332	-0.00432746	0.0111154	0.697037
6	rs2234693	152163335	T	0.545047	-0.0183545	0.00207032	3.5e-20	397060	-0.0213561	0.0106603	0.0451426
18	rs2337106	46460903	C	0.501459	-0.0187273	0.00210775	3.6e-20	391276	-0.0320097	0.0106475	0.00264435
7	rs71539572	28609388	C	0.770829	-0.0220222	0.00245995	4.5e-20	395348	0.000552707	0.0126872	0.965252
12	rs4761402	78221974	T	0.658043	0.0194544	0.00219402	4.5e-20	394859	-0.00730668	0.0112119	0.5146
2	rs4849701	119236496	T	0.458723	0.0189	0.00207011	4.8e-20	393540	-0.00393527	0.0107442	0.714165
9	9:111125628_ACT_A	111125628	ACT	0.7421	-0.0209713	0.00243355	5e-20	393706	0.00267221	0.0122873	0.827836
4	rs56921221	54352164	G	0.868408	-0.025981	0.00292435	5.5e-20	395377	-0.0296006	0.0156633	0.0587846
12	rs7974900	26428677	T	0.255188	-0.0209777	0.00236256	5.7e-20	396046	-0.00205507	0.0121462	0.865644
11	rs11030023	27505351	C	0.817443	0.0296032	0.00335829	6.1e-20	232085	0.0307986	0.0179733	0.0866072
12	rs7301013	2508571	A	0.83556	-0.0251011	0.00289347	6.6e-20	395388	0.00256438	0.0144077	0.858733
1	rs3010106	27303884	C	0.627614	0.0192333	0.00212703	6.9e-20	391679	0.00693778	0.011171	0.534564
20	rs2069945	33761837	C	0.522957	-0.0188444	0.00216312	7.6e-20	371051	-0.0169004	0.0110264	0.125345
11	rs11215498	115202602	G	0.881862	-0.0335047	0.0036897	1e-19	287470	0.000472364	0.0182107	0.979306
4	rs11930058	77904310	G	0.862902	0.0251604	0.0028729	1.1e-19	396001	-0.0003954	0.0155175	0.979671
11	rs61171454	15850304	G	0.959262	0.0626712	0.0071569	1.1e-19	387187	0.0567803	0.0271292	0.0363526
18	rs779566246	60950714	TTTAG	0.34515	-0.0200565	0.00231856	1.1e-19	369334	-0.0154199	0.0115994	0.183724
14	rs7143361	53773525	G	0.663429	0.0195628	0.00223053	1.3e-19	396698	0.0152477	0.0112402	0.17493
13	rs1239705	51152422	A	0.481794	0.0183924	0.00210204	1.4e-19	393862	0.00121167	0.0106653	0.909548
20	rs6054308	6472918	A	0.393217	-0.0200385	0.00215489	1.4e-19	392540	-0.00985209	0.0108646	0.364511
5	rs6870556	31134837	G	0.379097	0.0191099	0.002151	1.5e-19	395095	0.0318507	0.0109586	0.00365535
9	rs12340775	13226945	G	0.930163	0.042545	0.00468969	1.7e-19	374511	0.0106634	0.0232324	0.646243
16	rs59302410	50705254	C	0.987848	-0.0906632	0.0100497	1.8e-19	362167	0.00822492	0.04986	0.868975
2	rs13002567	25465720	T	0.62867	-0.0193969	0.00218657	1.9e-19	396190	-0.0244042	0.0110559	0.0272897
11	rs4542449	112209416	G	0.624811	-0.0180846	0.00212375	2e-19	394947	-0.0120271	0.0111264	0.27972
2	rs745976	68081340	T	0.613236	0.0186948	0.00216965	2.1e-19	394741	0.00290953	0.0109116	0.789743
11	rs12293231	86983831	A	0.577536	-0.0183634	0.00209634	2.2e-19	395470	-0.0188107	0.0108201	0.0821232
14	rs56996825	35312132	G	0.391456	-0.019994	0.0021453	2.3e-19	391889	-0.0144196	0.010937	0.187361
16	rs12918331	86700865	T	0.7173	-0.0194216	0.00238173	2.4e-19	395702	-0.0230374	0.011782	0.0505465
6	rs727331	127399056	T	0.729022	-0.0201596	0.00227233	2.5e-19	396170	-0.0174189	0.0120126	0.147044
16	rs710893	4014964	A	0.145572	-0.0247942	0.00288503	2.7e-19	396454	0.00745551	0.0152224	0.624295
7	rs531968440	119789791	C	0.998941	-0.137415	0.0148705	2.8e-19	308380	-0.0607258	0.258307	0.814138
17	rs7212578	79394536	A	0.231479	-0.021686	0.0025303	3.6e-19	392354	-0.0056184	0.0127569	0.659633
1	rs61780429	41457693	T	0.783216	0.0209349	0.00250983	3.7e-19	392885	-0.000132954	0.0129495	0.991808
21	rs7277882	36874438	G	0.603338	0.0185186	0.00211555	3.8e-19	397016	0.0213106	0.0108664	0.0498617
20	rs1206751	45576907	A	0.523607	-0.0181207	0.00210157	3.9e-19	393363	0.000175358	0.0107514	0.986987
8	rs6471752	49309167	C	0.838315	0.0248685	0.00290572	4.4e-19	394733	0.0178934	0.0142829	0.210285
3	rs9829061	40999999	G	0.882242	0.0270907	0.00316688	5.4e-19	371605	0.00561105	0.0176613	0.750711
4	rs11729023	71991184	C	0.874927	-0.0272477	0.00320468	7.6e-19	393839	-0.0119413	0.0162574	0.462633
11	rs167549	68127313	G	0.938112	-0.0372095	0.00403469	8.8e-19	390024	-0.0338835	0.0223503	0.129514
15	rs3759809	51487352	T	0.715595	0.020846	0.00235689	8.8e-19	391791	0.0264294	0.0117746	0.0247925
11	rs11214269	112474710	G	0.603143	-0.0175196	0.00208883	9.3e-19	396070	0.000930662	0.0108875	0.93188
5	rs1428968	36646946	C	0.819788	-0.0231386	0.00271286	9.5e-19	393983	-0.000528773	0.014144	0.970178
12	rs12300425	54395082	G	0.415718	-0.019004	0.00211129	9.9e-19	396185	-0.00159527	0.0107774	0.882327
10	rs7899628	123663944	C	0.642081	-0.0183728	0.00216759	1e-18	396021	-0.0147997	0.0111899	0.185971
6	rs10484920	151979047	A	0.939334	0.0391271	0.00443909	1.2e-18	393771	0.00649142	0.0224158	0.772129
2	rs4671934	54687523	C	0.519409	-0.017815	0.00210117	1.3e-18	388415	-0.0074265	0.0107827	0.490986
12	rs10848507	1629503	A	0.885734	0.0282904	0.00318467	1.4e-18	395009	0.0106931	0.0166833	0.521557
11	rs11023719	15815039	G	0.967026	-0.0527988	0.00602623	1.5e-18	395250	-0.125056	0.0299046	2.8917e-05
2	rs10206992	183730527	T	0.712042	0.0200175	0.00236799	1.8e-18	397625	0.0478832	0.0117964	4.92557e-05
14	rs113321876	35362139	G	0.607272	-0.0193747	0.00217463	1.8e-18	391605	0.00118225	0.0109658	0.914145
10	10:123694303_AGTTATAAAC_A	123694303	AGTTATAAAC	0.907988	0.0316996	0.00370238	2.3e-18	396567	0.025364	0.0186902	0.174757
2	rs847147	176970659	G	0.759605	0.0191972	0.00235535	2.4e-18	392383	-0.020106	0.0124123	0.105265
20	rs6140183	7095113	A	0.749803	0.0194402	0.00240128	2.4e-18	391725	-0.022876	0.012414	0.0653641
12	rs10878312	66048267	C	0.224964	0.0213553	0.00245607	2.5e-18	394929	-0.0181445	0.0126728	0.152211
2	rs12614608	153331546	G	0.707661	0.019116	0.00230781	2.6e-18	395529	0.00948441	0.0116876	0.417081
4	rs6816078	146835790	C	0.585045	0.0187174	0.00212203	2.9e-18	395487	0.00119765	0.0108435	0.912053
11	rs10893348	125065526	C	0.56176	-0.0176381	0.00209814	3e-18	393178	-0.000496112	0.0107795	0.963291
3	rs7636965	156418404	T	0.425321	-0.0181061	0.00210013	3.1e-18	393798	-0.00239762	0.010833	0.824839
8	rs2581260	77493526	T	0.830321	-0.0249697	0.00290942	3.1e-18	373335	-0.0112451	0.0149138	0.450845
12	rs11067228	115094260	A	0.587483	-0.0171922	0.00208866	3.4e-18	397344	-0.00100943	0.0107377	0.925103
1	rs12760606	67100089	T	0.7204	0.020032	0.0022907	3.5e-18	392852	-0.00462851	0.0119018	0.697356
12	rs75728872	49037052	G	0.985407	0.0822906	0.00987676	3.9e-18	343335	0.0478845	0.0470766	0.309076
18	rs12967019	46474178	T	0.525711	-0.0176753	0.00212206	3.9e-18	385654	-0.0147341	0.0106464	0.166372
11	rs174529	61543961	T	0.624887	-0.0191264	0.00214732	4.1e-18	394203	-0.00975012	0.0110742	0.378626
22	rs5770908	50877718	G	0.627952	0.0186065	0.00223703	4.3e-18	395518	0.0244571	0.0112106	0.029138
2	rs11892759	54170339	A	0.872182	0.0264782	0.00328641	5.7e-18	394727	0.0133327	0.015883	0.401227
13	13:24164003_GA_G	24164003	GA	0.694485	-0.0179532	0.00223575	6.8e-18	395631	-0.0127894	0.0115339	0.267496
6	rs72945685	107962470	C	0.896287	-0.0262775	0.00328817	6.9e-18	395021	-0.016508	0.017663	0.349992
4	rs66758084	106045496	A	0.828432	0.0223789	0.00273672	7.4e-18	385873	0.0115402	0.0141083	0.413375
2	rs4557030	40659565	A	0.467462	0.0208735	0.00247906	8.8e-18	294410	0.0157271	0.0108622	0.147652
3	rs62275836	156698287	C	0.882784	0.0318187	0.00368003	1.3e-17	379541	-0.00937023	0.0168159	0.577374
1	rs12048493	149927034	A	0.600464	-0.0176397	0.00215874	1.4e-17	379976	0.00369326	0.0112234	0.742105
9	rs2846444	113570107	G	0.400426	-0.0168442	0.00212065	1.4e-17	396071	-0.00411234	0.0108829	0.705526
3	rs1991431	141133450	G	0.529598	0.0171514	0.00210248	1.5e-17	393304	0.0368673	0.0106318	0.000525045
16	rs4988483	1129010	C	0.939396	-0.0389041	0.00460207	1.5e-17	377933	-0.011755	0.0223667	0.599196
12	rs1880842	131621997	A	0.298371	0.0188661	0.00232245	1.6e-17	392108	0.00169337	0.01171	0.885019
16	rs299938	86694417	A	0.75748	-0.0199662	0.00246869	1.7e-17	394881	-0.00741076	0.0125355	0.5544
6	rs6935952	148829441	G	0.422634	0.0198274	0.00217409	1.8e-17	361594	0.00405163	0.0115187	0.725032
8	rs17151318	10060683	C	0.569577	-0.0179328	0.00211286	1.8e-17	396002	0.0195331	0.0107603	0.0694792
17	rs1061237	48262775	A	0.736106	-0.0513019	0.00644343	1.8e-17	379070	-0.00507454	0.0121955	0.677337
6	rs1071742	29910759	T	0.796908	-0.0224179	0.00244144	2e-17	348068	0.100974	0.0679031	0.137006
9	rs35264941	18626297	G	0.98746	0.0658425	0.00787483	2.1e-17	395379	-0.031222	0.0477487	0.513188
1	rs2246221	227075402	G	0.504936	-0.0167433	0.00206533	2.2e-17	395097	0.0065853	0.010684	0.537651
7	rs11763267	20052860	T	0.81171	0.0228397	0.00260385	2.2e-17	394824	0.0636047	0.0136354	3.09078e-06
8	rs4383974	9619348	C	0.689168	-0.0182957	0.0022866	2.2e-17	395344	-0.0110334	0.011594	0.341276
3	rs6803137	168631225	A	0.761094	0.0203471	0.00250457	2.4e-17	394160	0.0227491	0.0124963	0.0686879
16	rs71383766	30930233	C	0.59121	-0.0178881	0.00217435	2.4e-17	372539	0.000476666	0.0110272	0.965521
17	rs17650301	62479273	A	0.663319	0.0183738	0.002283	2.4e-17	397045	-0.00506805	0.0124353	0.683602
6	rs9258644	29822082	A	0.843269	-0.0268138	0.00302296	2.5e-17	303979	0.0194812	0.0251625	0.438804
12	rs1790089	123683155	A	0.186755	-0.0202879	0.00257046	2.5e-17	395055	0.00626717	0.0136842	0.646963
3	rs13088318	101242751	A	0.678041	-0.0188206	0.00220216	2.6e-17	395986	-0.0190625	0.0114516	0.0959914
4	rs62331124	106034930	A	0.685574	-0.0187747	0.00225295	2.7e-17	392762	-0.0105926	0.0114294	0.354038
12	rs1790086	123672518	A	0.187102	-0.0202386	0.00257084	2.8e-17	395118	0.00557082	0.0136693	0.683611
2	rs12614998	70785806	C	0.819249	-0.019861	0.00252185	2.9e-17	389788	-0.0246497	0.0138493	0.0750995
18	rs4369779	20735408	T	0.208859	0.0206034	0.00256388	2.9e-17	396075	-0.00620483	0.0130671	0.634898
7	rs2598095	37985998	G	0.438453	0.0168019	0.00206849	3e-17	392469	0.0266689	0.0107113	0.0127818
18	rs78015143	77248691	G	0.905359	-0.0285075	0.00352602	3.4e-17	393918	-0.0293869	0.0182037	0.106454
8	rs749368	22501333	A	0.928382	-0.0361054	0.00439506	3.7e-17	390471	-0.0152196	0.0211793	0.472385
5	rs4074793	52193125	A	0.928272	-0.032639	0.00394478	4.1e-17	394916	-0.00324454	0.0206588	0.875203
10	rs6585763	123588948	C	0.0968894	-0.0312053	0.00381925	4.1e-17	395334	-0.015449	0.0179398	0.389149
3	rs1286662	25528376	A	0.836024	0.0232879	0.00268925	4.3e-17	394941	0.0206743	0.0143588	0.149912
14	rs861528	104182998	C	0.752434	0.0190658	0.00241417	4.7e-17	394911	0.0107245	0.0126787	0.397627
2	rs112621228	202748440	C	0.966287	-0.0445109	0.00549911	6.3e-17	387627	0.0288686	0.033918	0.394699
2	rs7576585	202764209	C	0.952543	0.0382176	0.004762	7.6e-17	392930	0.0234424	0.0253499	0.355095
1	rs13303327	895706	G	0.0788233	0.0289903	0.00367471	8.2e-17	394133	0.0182568	0.0196821	0.353624
11	rs11023759	15904259	T	0.874784	0.023939	0.00299752	8.7e-17	396484	0.00794329	0.0172971	0.646072
6	rs9296151	35379770	G	0.964868	0.0461263	0.00552353	9e-17	394543	0.0158194	0.0288474	0.58343
3	rs4909017	32937596	C	0.433452	0.0170336	0.00209394	1.1e-16	396451	0.00140845	0.0107406	0.89567
16	rs776777733	80839588	ATC	0.927428	0.0339955	0.00408168	1.1e-16	394384	0.0299771	0.0206124	0.145857
6	rs9475474	55785242	A	0.965565	0.0444693	0.00540517	1.2e-16	389599	-0.0123408	0.029306	0.673681
7	7:83689041_ATT_A	83689041	ATT	0.805061	-0.0224762	0.00267639	1.2e-16	387797	0.00105872	0.0134354	0.937191
20	rs10668467	6856347	T	0.342745	0.0166938	0.00216047	1.3e-16	394002	0.0052304	0.0112437	0.6418
14	rs7155348	35216854	T	0.623746	-0.0184732	0.00218519	1.4e-16	390944	0.00295578	0.0110063	0.788274
17	rs6258	7534678	C	0.992064	-0.102892	0.0127026	1.4e-16	382648	0.0200879	0.0591673	0.734226
17	rs78832434	48214490	C	0.970899	-0.0460458	0.00553727	1.6e-16	391143	0.0114777	0.0337032	0.73344
11	rs116918730	58920492	C	0.948971	0.039913	0.00496652	1.7e-16	396692	-0.00776658	0.0241867	0.748127
17	rs143043662	39913771	C	0.990809	-0.0780376	0.00989085	1.8e-16	358909	-0.115533	0.0559335	0.0388718
1	rs167365	89180845	C	0.33967	0.0177402	0.00212558	2e-16	394608	0.00679471	0.0112241	0.544934
1	rs11576308	103370977	G	0.372743	-0.0178789	0.00211949	2e-16	393731	-0.00417896	0.0109963	0.70392
3	rs146206942	19998856	C	0.989659	0.076553	0.00943834	2.2e-16	393315	-0.0701211	0.0532561	0.187947
6	rs79717953	74404771	C	0.992325	0.0914096	0.0111727	2.3e-16	374610	0.166191	0.0638291	0.00922253
12	rs34382598	124520815	A	0.902201	-0.0253865	0.00321151	2.3e-16	397835	-0.0442202	0.0180657	0.0143752
4	rs368222845	1392236	G	0.993025	0.182344	0.0234519	2.7e-16	162263	0.0844644	0.0802249	0.292412
10	rs7896505	89477109	C	0.53602	0.0170634	0.00211549	2.7e-16	391277	0.0193236	0.010701	0.0709543
14	rs7140558	104018651	A	0.727269	-0.0186528	0.00232671	2.7e-16	391422	-0.00346671	0.0120389	0.773379
2	2:172408827_CA_C	172408827	CA	0.756297	-0.0179114	0.00243474	3.1e-16	388166	-0.00910466	0.0124397	0.464227
14	rs8014133	61104738	A	0.0762208	0.0279732	0.00351824	3.1e-16	394951	0.0291328	0.0201059	0.147346
22	rs145069606	50235192	A	0.881454	0.0255872	0.00321915	3.5e-16	393291	0.00711051	0.0164828	0.666184
10	rs17173698	89468953	G	0.974279	-0.0574583	0.00664015	3.9e-16	397030	0.0293926	0.0334964	0.380222
17	rs704	26694861	G	0.525513	0.0167692	0.00208243	3.9e-16	396890	0.0186748	0.0106946	0.0807781
7	rs10488055	121441980	T	0.652161	-0.0180362	0.00220076	4e-16	394651	-0.0120862	0.0111863	0.279943
19	rs11880992	2176403	G	0.62791	0.016953	0.0021265	4.1e-16	396984	0.0044015	0.0109389	0.68741
2	rs6722557	145755449	G	0.699357	-0.0199309	0.0023728	4.2e-16	395320	0.0117372	0.0116404	0.313305
11	rs34193069	58386797	G	0.905863	-0.0301191	0.0038193	4.3e-16	392979	0.0150029	0.0181702	0.408982
15	rs7168331	51620983	G	0.642485	-0.0167653	0.00215557	4.8e-16	393879	0.00166817	0.0110881	0.880412
5	rs7349819	50590195	G	0.545051	0.0176002	0.00211386	5.2e-16	392485	-0.0269705	0.0107245	0.0119087
6	rs112462597	56407806	C	0.96561	0.0372222	0.00470154	5.9e-16	396064	-0.0444112	0.0293153	0.129784
20	rs6040356	11091189	A	0.311108	0.0174293	0.00221716	6.3e-16	396353	0.00433638	0.0114056	0.703798
10	rs1904398	62493950	A	0.51978	-0.0170171	0.00208589	6.7e-16	393494	-0.00849725	0.0107224	0.428082
3	rs9290351	168692352	G	0.838743	-0.0250314	0.00318291	7.3e-16	396529	-0.0175693	0.0144408	0.223738
6	rs77606322	55472628	T	0.971613	-0.0481123	0.00578043	8.9e-16	396149	-0.0184503	0.0328635	0.57451
16	rs12933070	54975735	T	0.19517	-0.0193353	0.00252129	9e-16	390658	-0.0100609	0.0135767	0.45867
17	rs35881190	76906367	C	0.65544	0.0167184	0.00220578	9.3e-16	388745	0.0278586	0.0112863	0.0135736
6	rs633891	152592751	C	0.519489	0.0164718	0.00210163	9.4e-16	388621	0.00591181	0.0107417	0.582073
13	rs9652258	37476123	G	0.744727	-0.0189177	0.00245487	9.7e-16	394652	-0.0358967	0.0123465	0.00364411
19	rs4802111	41734059	C	0.547932	-0.0161938	0.00210052	1e-15	395985	-0.0111414	0.0106658	0.296208
10	rs11195154	112242950	T	0.831059	-0.0220353	0.00275794	1.1e-15	395434	-0.015903	0.014193	0.262509
6	rs79455288	56323550	G	0.967368	0.0370735	0.00476158	1.2e-15	394935	-0.0549655	0.0301112	0.0679384
8	rs13261573	25248615	G	0.708198	0.0183915	0.00241058	1.2e-15	398043	0.0225821	0.0116977	0.0535484
12	rs17498550	116593347	C	0.735923	0.0200686	0.00244539	1.2e-15	394770	0.0148616	0.0120877	0.218892
2	rs3815970	222320066	G	0.50289	-0.016097	0.00206917	1.6e-15	393475	0.00570968	0.010645	0.591701
2	rs113193373	160106619	G	0.472889	-0.0163422	0.00206822	1.7e-15	396210	-0.00701901	0.0106877	0.51135
6	rs9378485	6961571	T	0.616622	0.0160898	0.00212578	1.7e-15	393976	0.00938419	0.0109533	0.391584
12	rs12305097	51315031	T	0.595428	0.0150077	0.00210764	1.8e-15	394620	0.00420865	0.0111198	0.705071
19	rs8109532	45958294	A	0.686456	0.0181141	0.00228299	1.8e-15	387757	0.0110817	0.0114689	0.333924
5	rs7444282	154045280	G	0.805909	0.0194307	0.00258139	2e-15	395391	0.0141581	0.0134133	0.291181
8	rs7815105	109298794	C	0.391353	0.0161262	0.00214486	2e-15	395639	-0.00970633	0.010882	0.372415
2	rs2375683	197070713	G	0.712287	0.0177979	0.00238379	2.1e-15	396097	0.00259141	0.0118188	0.826446
22	rs28430325	36829002	C	0.934282	-0.0359644	0.00478698	2.3e-15	389323	-0.0121518	0.0216204	0.57408
22	rs77114534	46101806	C	0.949027	-0.0412245	0.00527127	2.4e-15	390609	-0.0157162	0.0246956	0.524518
16	rs140144628	51025426	G	0.985397	-0.091283	0.0114439	2.6e-15	348130	-0.0302252	0.0459775	0.51093
5	rs3922468	95613007	G	0.355926	-0.0167826	0.00222028	2.8e-15	392441	-0.0317338	0.0110785	0.00417751
14	rs6573817	68617269	G	0.149619	-0.021074	0.00279435	2.9e-15	394248	0.019999	0.0149346	0.180537
4	rs72921443	127528506	C	0.963893	0.0282767	0.00382996	3.3e-15	396402	0.0240837	0.0287138	0.40161
14	rs876403	75602834	A	0.527125	-0.0158684	0.00209074	3.6e-15	397289	-0.0424035	0.0106238	6.56939e-05
11	rs67575951	121671490	A	0.932458	0.0330717	0.00417157	3.7e-15	392688	0.0298611	0.0221022	0.17668
16	rs4843418	86689335	G	0.689874	0.0173319	0.00233092	3.7e-15	389771	0.000251066	0.0115196	0.982612
7	rs45446698	99332948	T	0.95437	0.038737	0.00512132	3.8e-15	396920	0.0420269	0.0261861	0.108509
11	11:57413657_GTTCT_G	57413657	GTTCT	0.989168	-0.0656087	0.00837947	3.8e-15	358461	-0.0273093	0.0520666	0.599925
1	rs10918630	162053508	T	0.327053	-0.0169284	0.00222442	3.9e-15	392524	-0.0189417	0.0114424	0.0978454
11	rs16908520	10922033	A	0.787317	0.0194693	0.00269714	4e-15	386364	-0.0155928	0.0134855	0.247574
13	rs17061453	41184358	A	0.979552	-0.0426284	0.00527623	4e-15	394071	-0.0459466	0.0388578	0.237035
13	rs7329483	24242801	A	0.124996	0.0241063	0.00325054	4.1e-15	391400	0.019917	0.0160612	0.21495
16	rs149685227	51186224	G	0.961741	0.0578285	0.00728432	4.1e-15	355520	-0.0150721	0.0285841	0.597993
6	rs13220896	31369662	G	0.963467	0.0407174	0.0052275	4.3e-15	396449	0.0907223	0.139942	0.516801
16	rs4785495	51066965	C	0.56141	0.0157711	0.00211267	4.5e-15	386601	0.000721989	0.0107733	0.946569
1	rs17277932	172323134	G	0.85453	0.0229655	0.00297512	4.6e-15	391612	0.00528499	0.0151096	0.726506
16	rs5735	23200848	T	0.667827	0.0181528	0.00226691	4.6e-15	393004	0.00711858	0.0112951	0.528542
22	rs4254591	38304858	G	0.641772	-0.0176222	0.00220588	4.7e-15	396632	0.00908356	0.0111195	0.413985
5	rs6870880	50256207	G	0.582751	0.0168542	0.00213014	5.3e-15	391538	-0.0140842	0.0107529	0.190264
2	rs4666343	19870341	C	0.693708	0.0182931	0.00232615	5.5e-15	393325	0.00155886	0.0115835	0.892947
10	rs488535	3629908	C	0.338426	-0.0181615	0.00229459	5.6e-15	390827	-0.0101367	0.0111604	0.363734
17	rs56320441	69206119	T	0.921199	-0.0279397	0.00370006	6.2e-15	393407	0.0121019	0.0201371	0.547855
22	rs41281637	30639993	C	0.9983	0.0915373	0.0119357	6.3e-15	396008	0.0178287	0.129359	0.89038
15	rs12592259	70546411	T	0.885928	-0.0259961	0.00334421	6.9e-15	388638	0.0216007	0.0170079	0.20407
8	rs1389976	108890004	T	0.712731	0.0261421	0.00340332	7.4e-15	383472	-0.00560079	0.0117061	0.63233
10	rs4989187	94958906	G	0.493644	0.0157094	0.00208737	7.9e-15	394311	-0.0025404	0.0106509	0.811482
17	rs12945403	80004094	T	0.319909	0.0171079	0.00220826	7.9e-15	390770	0.00567676	0.011496	0.621444
1	rs1772720	21905007	G	0.925465	-0.0298316	0.00397116	8.1e-15	388910	-0.0149941	0.020303	0.4602
6	rs998584	43757896	C	0.535254	-0.0147753	0.00206934	8.2e-15	394967	-0.0249161	0.0106726	0.0195658
9	rs4878008	89334752	C	0.576466	0.0161388	0.0021583	8.6e-15	392830	0.00423652	0.0107931	0.694673
11	rs10832618	16509357	G	0.419573	0.0153708	0.00209579	9.5e-15	394591	0.00977008	0.010759	0.363834
2	rs13429049	111886332	C	0.667394	-0.0166252	0.0022242	9.6e-15	395675	-0.0244497	0.0113336	0.0309848
1	rs60999980	22493090	G	0.909864	-0.0293901	0.00372058	9.8e-15	376901	-0.00273233	0.0188727	0.884887
5	rs13189192	41743677	G	0.820687	-0.0229165	0.00295478	1e-14	361116	0.0065364	0.0138497	0.636962
1	rs12135380	25171673	A	0.614448	-0.0167969	0.00213291	1.1e-14	391308	-0.00140608	0.01116	0.899738
1	rs142343894	240656550	G	0.997214	0.127399	0.0171442	1.1e-14	395801	-0.0507978	0.101326	0.616137
4	rs4864530	55895880	C	0.627929	0.0154278	0.00213821	1.1e-14	394167	-0.00461729	0.0110966	0.677337
20	rs2650976	6776498	C	0.650483	-0.0180117	0.00219913	1.3e-14	394397	-0.00179927	0.0110951	0.871174
22	rs11704898	29447111	C	0.601999	-0.0171117	0.00215885	1.3e-14	385417	-0.0185599	0.0109511	0.0901136
4	rs1902177	15099037	C	0.41403	-0.016183	0.00210948	1.5e-14	396107	-0.00950354	0.01076	0.377114
1	rs12411216	155164480	C	0.531066	-0.0154756	0.00206785	1.6e-14	396874	-0.0232796	0.0106358	0.0286107
3	rs28373428	29459967	G	0.857624	-0.0220506	0.00296156	1.6e-14	394401	-0.0102269	0.0153389	0.504942
14	rs12323717	51154362	A	0.633065	-0.0165738	0.002193	1.7e-14	389778	-0.0308949	0.0111282	0.00549865
10	rs1907310	78299227	G	0.158389	0.0210618	0.00277813	1.8e-14	396453	0.00942602	0.0145974	0.518452
20	rs55716188	11227112	C	0.98602	0.0508498	0.00703338	1.8e-14	381726	0.052919	0.0500637	0.290497
2	rs4669522	10194192	T	0.192341	-0.0180462	0.00255621	1.9e-14	395403	-0.0173174	0.013476	0.198774
7	rs34760444	138666955	C	0.74747	0.0180849	0.00235284	2e-14	395326	0.0123151	0.0123318	0.317966
17	rs7210311	58863915	T	0.990385	-0.10812	0.0151969	2e-14	185988	-0.076589	0.0721452	0.28842
6	rs10807491	55268812	A	0.212978	0.0168241	0.0023756	2.2e-14	395695	0.00787098	0.0129828	0.54434
16	rs933561	49874676	A	0.669073	0.0163967	0.00219461	2.2e-14	395151	0.00608708	0.0114653	0.59548
2	rs55983207	119529829	T	0.936224	-0.0415313	0.00572489	2.4e-14	360310	-0.137643	0.0225321	1.00412e-09
3	rs150059308	33494991	G	0.986358	0.0708874	0.0096547	2.6e-14	394516	-0.0216227	0.0460906	0.638974
18	rs644778	10042023	T	0.678175	0.0170697	0.00223331	2.6e-14	396477	-0.00536095	0.0114169	0.638669
17	rs7222696	27697619	G	0.639223	0.0156731	0.00219867	2.7e-14	395462	0.0285313	0.0111192	0.0102893
1	rs7546500	26489633	T	0.668225	-0.0162531	0.00220155	2.8e-14	396173	-0.00719115	0.0114048	0.528344
8	rs7017252	129950844	C	0.665745	-0.0154619	0.0021526	2.8e-14	394506	-0.0207839	0.0113597	0.0673083
20	rs7270518	11021643	A	0.943923	-0.0376754	0.00480759	2.8e-14	393797	0.0167741	0.0235605	0.47649
2	rs11696009	72330334	A	0.674778	-0.0159726	0.00218118	3e-14	392593	-0.00159228	0.0114855	0.889739
19	rs384478	18146385	T	0.721034	-0.0178317	0.00239291	3e-14	387263	-0.0299139	0.0121159	0.0135498
1	rs2609352	223184621	C	0.663568	0.0154503	0.00220976	3.2e-14	395396	0.00920037	0.0112185	0.412154
14	rs55633823	105954705	C	0.778081	-0.0172207	0.00242398	3.4e-14	391668	-0.00318232	0.012821	0.803971
15	rs191927852	65785697	G	0.984094	0.0570834	0.00773747	3.5e-14	386394	-0.0017399	0.0442654	0.968646
12	rs4077464	65940681	T	0.979951	-0.0618333	0.00808117	3.8e-14	382742	-0.0164065	0.0386517	0.671223
12	rs763855108	54357756	TG	0.259565	-0.0174984	0.00240743	4.1e-14	383312	-0.016636	0.0122949	0.17603
7	rs10278969	15957810	G	0.334525	0.0165916	0.00217078	4.4e-14	397068	-0.0281256	0.0112499	0.0124168
1	rs4418639	197359999	G	0.395644	0.0157165	0.00211507	4.6e-14	389513	0.00631061	0.0109063	0.562845
12	rs2430689	15050737	C	0.637458	0.0151133	0.00212791	5e-14	396711	0.0439017	0.0111168	7.8433e-05
10	rs11244909	127944593	T	0.418114	-0.01467	0.00212957	5.1e-14	396577	-0.0192849	0.0108638	0.0758729
20	rs6108881	11239243	T	0.278835	0.0168706	0.0023685	5.1e-14	390699	0.00537135	0.0125737	0.669241
11	rs10892798	121923210	C	0.391451	-0.0166764	0.00217334	5.3e-14	395367	-0.0254328	0.0108915	0.0195378
14	rs1953535	95596279	G	0.914132	0.0265895	0.00368971	5.3e-14	395778	0.00284077	0.0190463	0.881435
7	rs12700058	19572001	T	0.317726	0.0157039	0.00219549	5.4e-14	396115	-0.00880383	0.0114738	0.442903
7	rs564512580	37651804	C	0.992622	-0.152658	0.0207295	6.2e-14	194929	0.0756221	0.0642155	0.238944
1	rs4846230	10608596	T	0.18329	0.0194683	0.00270914	6.5e-14	397098	-0.0120254	0.0137532	0.381916
4	rs313146	127528392	G	0.694427	-0.015571	0.00222866	7.5e-14	391423	-0.0077688	0.011653	0.504977
22	rs1569414	45727565	T	0.744305	0.017623	0.00238084	7.7e-14	398333	-0.0049277	0.0121953	0.686164
9	rs10817895	119232509	A	0.704516	-0.0173765	0.00235386	7.8e-14	393857	-0.0177134	0.0116426	0.128154
10	10:28670414_TG_T	28670414	TG	0.994987	-0.115917	0.0160526	8e-14	301652	-0.0366374	0.0813216	0.652332
16	rs12600060	54101461	G	0.769531	0.0198229	0.00249538	8.1e-14	372103	0.0168355	0.0134535	0.210795
6	rs17215781	152570274	A	0.933428	-0.029709	0.00392955	8.5e-14	396867	-0.0464964	0.0213002	0.0290425
18	rs56376587	77160235	A	0.502163	0.0148506	0.00212879	9.3e-14	383327	0.00673133	0.0112467	0.549497
4	rs765387398	88065156	G	0.999373	0.208736	0.0295938	1e-13	366221	0.759281	0.256928	0.00312439
19	rs314675	47196079	T	0.868197	0.0219674	0.00304642	1e-13	397309	0.0141784	0.0157168	0.366997
7	rs571356	83306489	G	0.687667	0.016134	0.00220913	1.1e-13	395678	-0.0131205	0.0115115	0.254383
17	rs9914258	10031642	C	0.550399	-0.0148971	0.00209647	1.1e-13	396001	-0.017339	0.0107952	0.108237
20	rs6054625	6936182	T	0.183978	0.0197286	0.00274174	1.1e-13	365991	-0.0102177	0.0141532	0.470331
1	rs12119450	68404203	A	0.828685	-0.0185227	0.00260569	1.2e-13	393245	-0.018947	0.0141344	0.180088
16	rs4783443	22226993	C	0.905455	-0.0275361	0.00381237	1.2e-13	396202	0.016966	0.0181282	0.349332
3	rs7616006	12267648	A	0.610243	-0.014717	0.0021103	1.3e-13	395385	-0.0236531	0.0110258	0.0319338
9	rs78676690	126355382	C	0.946676	0.0301418	0.00440149	1.4e-13	392240	-0.0298335	0.023612	0.206413
16	16:12086263_CTCTA_C	12086263	CTCTA	0.45064	-0.0155833	0.00213581	1.4e-13	384419	-0.00310182	0.0108269	0.774501
7	rs7812039	27248891	C	0.221229	0.0190471	0.0026434	1.5e-13	397491	-0.0203684	0.0130068	0.117353
17	rs4427849	49198457	A	0.45276	-0.0153981	0.00210264	1.5e-13	392696	-0.0193731	0.0107989	0.0728158
2	rs143768697	144297521	G	0.683177	-0.0168422	0.00232111	1.6e-13	368672	-0.0183316	0.011524	0.11167
9	rs13290575	89700720	G	0.707042	-0.0174596	0.00234862	1.7e-13	395497	-0.0235989	0.0117342	0.0443128
6	rs6904395	2443181	T	0.694312	0.016838	0.00228872	1.8e-13	392591	-0.0028137	0.0115895	0.808175
16	rs11643240	69635916	A	0.746149	0.016673	0.00235669	1.8e-13	395877	0.0315521	0.012289	0.0102432
5	rs6864688	112054086	C	0.459982	0.0145225	0.00208701	1.9e-13	395343	0.00491902	0.0106844	0.645234
6	rs4711112	26470862	A	0.218956	-0.0190246	0.0025286	1.9e-13	397020	0.00625102	0.0128581	0.626859
9	rs28729182	110746766	A	0.882222	-0.0236555	0.00334688	1.9e-13	394516	0.0179533	0.0164868	0.276177
15	rs7181724	94551607	A	0.579252	0.0147251	0.00213647	1.9e-13	386854	-0.00110041	0.0108663	0.919337
8	rs2442599	6394151	G	0.291671	-0.0171584	0.00234604	2.1e-13	390536	-0.00250527	0.0118451	0.832496
14	rs35265117	35334328	C	0.815391	0.0192806	0.00263324	2.1e-13	394319	0.0231702	0.0137313	0.0915274
16	rs2647978	51624129	C	0.691712	0.0157973	0.00229139	2.2e-13	396837	-0.00339392	0.0116267	0.770357
6	rs114029601	31329029	C	0.983968	0.0823935	0.0112534	2.4e-13	243488	0.0996043	0.176862	0.573315
11	rs113150176	16216874	T	0.96525	-0.039336	0.00547922	2.5e-13	396236	0.0191319	0.0317598	0.546913
11	rs4980483	50649709	T	0.191529	0.020015	0.00272242	2.5e-13	395769	0.00379904	0.0135844	0.779737
19	rs10407062	57799618	T	0.526253	0.0148725	0.00210074	2.7e-13	396694	-0.00212525	0.0106321	0.841566
5	rs31211	134363145	G	0.755381	-0.0174344	0.00240319	3e-13	394972	-0.00976105	0.012392	0.430877
13	rs9580924	24871092	G	0.9032	0.0236556	0.00348178	3e-13	396325	-0.0130973	0.0182287	0.472449
1	rs2799098	218521609	G	0.178694	-0.0187868	0.002692	3.2e-13	397204	-0.0270246	0.0143111	0.0589763
2	rs6717602	75714591	G	0.660823	0.015442	0.00218836	3.3e-13	381889	0.0197217	0.0112735	0.080224
2	rs78058190	219699999	G	0.918314	-0.0382172	0.00531118	3.4e-13	311834	-0.0676603	0.0220315	0.00213294
2	rs55815151	28819826	C	0.526204	-0.0149854	0.00207643	3.6e-13	391206	-0.00814032	0.0107482	0.44883
22	rs570639864	46365137	G	0.997348	0.143702	0.0206874	4.1e-13	370345	0.333933	0.142473	0.0190867
2	rs183424609	119182956	T	0.995305	0.131376	0.0184602	4.2e-13	371954	0.0763853	0.0782677	0.32909
7	rs62459989	29853084	C	0.821833	-0.0184612	0.00268998	4.5e-13	393721	-0.0153718	0.0140024	0.272292
11	rs34839878	128689632	A	0.621745	-0.0161546	0.00217141	4.6e-13	385913	0.00727542	0.0111256	0.513153
12	rs10777536	94120732	G	0.513595	-0.0163049	0.00208998	4.8e-13	392998	-0.00525079	0.0105751	0.619525
22	rs6006426	30669883	G	0.459526	0.0136966	0.00210222	5.5e-13	395923	0.0148054	0.010782	0.169704
1	rs1022463	201597947	T	0.784221	0.0183781	0.00261618	5.6e-13	393478	0.00719416	0.0131277	0.583682
6	rs201604542	29788957	T	0.998542	0.105892	0.0150623	5.6e-13	211960	-5.77457	2.44253	0.0180703
16	rs4782351	88466424	A	0.391984	0.0156034	0.00214376	5.7e-13	395133	0.0129358	0.0109371	0.236913
6	rs6453700	74495257	A	0.658726	0.0145758	0.00216077	5.8e-13	395714	0.01648	0.0112023	0.141257
10	rs35205878	103743133	G	0.714026	0.0153603	0.00229262	6.1e-13	394700	-0.00624932	0.0118267	0.597217
10	rs1762188	28602643	G	0.724251	-0.0156662	0.00233733	6.3e-13	393559	-4.8991e-05	0.0119552	0.99673
16	rs34435227	1533220	A	0.544685	0.0133394	0.00211594	6.9e-13	390843	0.000428147	0.0106821	0.968029
6	rs7762532	21806789	C	0.800668	-0.018944	0.0026028	8e-13	389846	0.0196727	0.0132973	0.139021
1	rs772960943	173853833	TGTG	0.804367	0.0175545	0.00250835	8.1e-13	394727	0.0207081	0.0137009	0.130676
4	rs34571451	125540492	T	0.674119	-0.015249	0.00226138	8.1e-13	391280	0.00633916	0.0113524	0.576572
19	rs67820526	4083916	G	0.78794	-0.0195704	0.00275656	8.3e-13	387937	-0.01763	0.0131536	0.180141
3	rs4686419	186004526	T	0.710668	-0.0160691	0.00228003	8.4e-13	389853	-0.00182624	0.0117614	0.876605
12	rs142989458	12277082	C	0.985618	0.0605724	0.00860006	8.7e-13	342988	0.0707707	0.0470566	0.132595
17	rs12938040	9032274	G	0.953715	-0.0366498	0.00532951	9.3e-13	393663	0.0349742	0.0254478	0.169333
2	rs56302494	54227274	T	0.709531	-0.0154372	0.00227591	9.6e-13	394162	-0.00781101	0.0116308	0.50185
12	rs10843391	29508642	A	0.715958	-0.0162065	0.00230998	9.8e-13	394290	-0.00763902	0.011763	0.516074
6	rs1268119	126375581	T	0.271683	-0.0161574	0.00230892	1e-12	392959	-0.0327894	0.0122174	0.00727866
6	rs181986557	74962192	C	0.998854	-0.132928	0.0209149	1.1e-12	337372	-0.16158	0.169895	0.341576
16	rs11643303	88834014	A	0.867772	-0.0238566	0.00331258	1.1e-12	380713	0.0151213	0.015849	0.340041
11	rs7117516	48098496	T	0.128274	-0.0215687	0.00300454	1.2e-12	387858	-0.00733831	0.0161738	0.650034
17	rs34914463	7366619	T	0.874984	0.0214621	0.00308505	1.2e-12	396341	0.0325216	0.0163261	0.0463706
1	rs11207707	61653843	G	0.917593	0.0287911	0.0040031	1.3e-12	389756	-0.0110173	0.0196156	0.574347
7	rs28665356	151120798	T	0.80265	0.0157725	0.00237097	1.3e-12	393001	0.0070085	0.0133406	0.59934
9	rs78817479	17040371	C	0.897474	-0.0274128	0.0037774	1.3e-12	392860	0.0085772	0.0174776	0.6236
17	rs11077711	66691183	C	0.768605	0.0170911	0.00247342	1.3e-12	391672	0.0254868	0.0127862	0.0462288
9	rs11185677	137094359	G	0.839837	0.020479	0.00289167	1.4e-12	390266	0.00418194	0.0146933	0.775939
18	rs7504492	45606093	T	0.608405	-0.014698	0.0021668	1.4e-12	394019	0.00538056	0.010919	0.622176
11	rs36027301	67809268	C	0.948589	-0.0327651	0.00441131	1.5e-12	395303	-0.0741236	0.0242039	0.00219518
21	rs28451064	35593827	G	0.848964	0.0219937	0.00317606	1.5e-12	380766	0.0138304	0.0150113	0.356877
5	rs1045706	108714298	T	0.405532	-0.0148538	0.00211502	1.6e-12	396982	0.0122939	0.0108019	0.255069
10	rs3858202	21315553	A	0.351546	-0.0143502	0.00212314	1.6e-12	396799	0.00401039	0.0116558	0.730795
13	rs9316971	22980191	T	0.33973	-0.0168299	0.00232154	1.6e-12	386583	-0.0226711	0.0116036	0.0507244
4	rs2174633	17917781	A	0.253188	-0.0162694	0.00236488	1.8e-12	394982	0.00268838	0.0123098	0.827123
14	rs1958113	68637906	A	0.145741	-0.019044	0.0028584	1.8e-12	393904	0.0208449	0.0150938	0.167271
6	rs9296149	35345814	T	0.966595	0.0401859	0.00586891	1.9e-12	394940	0.0135678	0.029671	0.647475
22	rs8142064	33174981	C	0.831235	0.0210513	0.00299092	2e-12	394673	-0.00511809	0.0141593	0.717751
10	rs1463598	81139134	C	0.607306	-0.0152477	0.00216831	2.1e-12	394134	-0.013623	0.0110801	0.218884
2	rs2457660	60757419	C	0.366147	0.0145946	0.00215246	2.3e-12	391528	-0.00342938	0.0112081	0.759625
6	rs575445	44562693	C	0.444422	-0.0143973	0.00207417	2.3e-12	395296	-0.0315045	0.0106886	0.00320373
16	rs112898929	88298795	T	0.912665	0.0256215	0.00391642	2.5e-12	383335	0.0278787	0.0200073	0.163492
14	rs61984763	54489089	T	0.804767	0.0167886	0.0025758	2.6e-12	393184	0.00799656	0.0135273	0.554425
1	rs12561995	197976444	A	0.79603	0.0175271	0.00261854	2.7e-12	393492	0.0135827	0.0131565	0.301885
4	rs11731267	84469852	C	0.887589	-0.0207114	0.00308127	2.7e-12	391862	-0.00146649	0.0170266	0.931364
15	rs4299103	93588264	G	0.560734	0.0160674	0.0022372	2.7e-12	351126	-0.0192192	0.0115923	0.0973322
15	rs10438354	67336207	C	0.667017	-0.0153085	0.00223612	3.1e-12	380332	-0.0148666	0.0115582	0.198362
6	rs2504101	39827490	A	0.401123	0.0144852	0.00210142	3.2e-12	392834	0.000113793	0.0108748	0.991651
8	rs35889496	89334910	A	0.266977	-0.0151252	0.00229888	3.2e-12	387128	-0.0250599	0.0120557	0.037647
16	rs4081747	87100746	G	0.387534	0.0157667	0.0021692	3.3e-12	389865	0.00303075	0.0110381	0.783646
21	rs73203066	36429040	C	0.862976	-0.0193783	0.00299599	3.5e-12	397055	-0.0306879	0.0156256	0.0495354
5	rs67820074	55009278	A	0.963816	-0.0351694	0.00504499	3.6e-12	395726	0.0050947	0.0285268	0.858257
9	rs1352755	109488759	T	0.403196	-0.0143759	0.0021036	3.6e-12	396226	-0.00475024	0.0108085	0.660307
11	rs777116077	27358374	ACTGTTCT	0.672703	-0.0149799	0.00215435	4.2e-12	394711	-0.0263192	0.0113869	0.0208133
11	rs382603	30877924	T	0.346521	0.013753	0.00221385	4.3e-12	390588	0.0195047	0.0113505	0.0857236
16	rs8052826	4425528	A	0.187024	0.0184003	0.0025675	4.6e-12	392424	0.00320462	0.0136158	0.813929
18	rs768306493	77353224	CAT	0.482538	0.0143547	0.00215476	4.7e-12	374001	0.00334073	0.0108226	0.757566
15	rs34003015	70620476	C	0.948232	0.0371313	0.00554597	4.9e-12	394203	0.0712975	0.0253694	0.0049484
16	rs77256800	3959911	T	0.945397	0.0260106	0.00428593	4.9e-12	372519	0.0292609	0.0250618	0.242987
3	rs9861426	169250603	G	0.661751	0.015027	0.00217449	5e-12	396867	-0.000927826	0.0112487	0.934262
15	rs6496586	85540767	G	0.805375	-0.0196378	0.00272784	5e-12	390674	0.0161651	0.0139746	0.247376
17	rs10459910	17136891	C	0.372862	0.014391	0.00210796	5e-12	395387	0.00488767	0.0110222	0.657449
2	2:118513385_CT_C	118513385	CT	0.995288	-0.103422	0.0158872	5.1e-12	228731	0.0171245	0.0875295	0.84489
1	rs10917477	19861106	A	0.537292	-0.0138652	0.00207114	5.3e-12	393772	-0.0319943	0.0107643	0.00295614
8	8:81444872_AT_A	81444872	AT	0.765508	0.0173155	0.00254932	5.5e-12	378294	-0.00828306	0.0126847	0.513759
3	rs62271373	150066540	T	0.95671	-0.0291193	0.00447444	5.6e-12	381334	0.0400319	0.0265166	0.131123
22	rs2298428	21982892	C	0.773321	0.0178885	0.00271495	5.9e-12	396188	0.0332404	0.0126357	0.00852143
9	rs117360596	95640171	C	0.97257	-0.0435799	0.00644391	6e-12	362630	-0.106554	0.0382516	0.00534261
20	rs805769	5667459	T	0.56391	-0.0129023	0.002137	6e-12	393210	-0.0163322	0.0109377	0.135385
6	rs1254725	2580727	T	0.641798	0.0154375	0.00216899	6.4e-12	387564	0.00819898	0.0111967	0.464005
1	rs607518	150954671	G	0.796041	0.0168176	0.00250131	6.6e-12	395368	0.0173056	0.0131515	0.188219
4	rs11100606	166270842	A	0.681261	-0.0160602	0.0022584	7.2e-12	393011	-0.0111494	0.0113729	0.326918
7	rs2969072	2530431	A	0.314872	0.0140817	0.00219653	7.2e-12	395638	0.0103013	0.0114816	0.369613
2	rs1465305	191585392	C	0.74283	0.0141665	0.00224246	7.5e-12	396082	0.0135244	0.0121578	0.265965
22	rs2904552	18905964	C	0.902345	-0.0233085	0.00352541	7.6e-12	374483	0.00243135	0.0197672	0.902108
4	rs907366	184212220	G	0.227038	0.0156106	0.00242802	7.7e-12	396819	0.0143101	0.0126737	0.258849
6	rs9344512	86077751	C	0.743253	-0.0157182	0.00235873	7.9e-12	391866	-0.0124483	0.0122145	0.308134
11	rs3808995	124955977	C	0.379021	0.0142841	0.00214525	8.3e-12	394344	-0.000508044	0.0109469	0.962984
8	rs7000279	142298179	C	0.724434	-0.0148644	0.00237128	8.4e-12	394025	0.00386343	0.0119775	0.747031
8	rs35988618	72460792	G	0.691587	0.0156108	0.00231409	8.6e-12	396011	-0.00548121	0.0115356	0.634676
19	rs12609177	33705455	A	0.77576	-0.0156522	0.00239191	8.6e-12	397155	-0.00672783	0.0135895	0.620548
2	rs4848490	118834552	C	0.780015	0.01715	0.00250034	8.7e-12	397018	0.0179777	0.0129252	0.164255
5	rs4637559	42697768	G	0.233752	0.0153008	0.00240692	8.9e-12	394865	-0.0151633	0.0125751	0.227888
6	rs4334972	55349136	G	0.76405	-0.0170956	0.00253747	9.2e-12	394470	-0.00280251	0.0125977	0.823954
2	rs144136543	119078584	G	0.983653	0.0452154	0.00664023	1e-11	369034	0.00744868	0.0445015	0.867071
11	rs158629	30962964	C	0.332391	0.013512	0.00221368	1e-11	393179	0.021866	0.0113462	0.0539586
12	rs61758378	49373410	T	0.99269	0.094913	0.014037	1.1e-11	397199	0.27736	0.0648022	1.86807e-05
8	rs1712606	8035791	C	0.955719	0.0569145	0.00815012	1.2e-11	123909	-0.0119552	0.0506014	0.813229
8	rs72656010	57122215	T	0.885405	-0.0215022	0.00308898	1.2e-11	393915	-0.0363558	0.0167607	0.0300744
2	rs4358110	65508409	C	0.729497	-0.0151558	0.00229475	1.3e-11	395309	-0.00720621	0.0120076	0.548416
2	rs6745529	85503139	G	0.564406	0.0141079	0.00208017	1.3e-11	392190	0.0197516	0.0107246	0.0655182
11	rs2849225	125415936	A	0.110876	-0.0210097	0.00320927	1.4e-11	395779	-0.0260999	0.016973	0.124114
12	12:66509452_CA_C	66509452	CA	0.965241	0.0407635	0.00616206	1.4e-11	368476	0.01171	0.0311604	0.707067
18	rs17756073	60809783	A	0.702687	0.0145281	0.00228087	1.4e-11	395211	0.00439294	0.0116323	0.705691
2	rs13384908	188190475	G	0.780088	-0.0172199	0.00255878	1.5e-11	396046	-0.00710429	0.0129191	0.582383
5	rs10065639	73690349	A	0.707136	-0.015239	0.002419	1.5e-11	393587	0.00280409	0.0116514	0.809815
6	rs9401974	127884124	C	0.492578	0.0128816	0.00206767	1.5e-11	395197	0.0236784	0.0106581	0.0263079
14	rs72703614	89860386	G	0.785111	-0.0158282	0.00254476	1.5e-11	394765	0.00572911	0.012911	0.657231
20	rs7267752	17755245	T	0.901081	-0.0251917	0.00376663	1.5e-11	396172	-0.0549525	0.0177587	0.00197207
1	rs11466587	92195086	G	0.896845	-0.0248768	0.0037565	1.6e-11	390256	0.0209018	0.0174931	0.232142
8	rs1982386	6371476	C	0.748948	0.016772	0.00244209	1.6e-11	393381	0.0138251	0.0125202	0.269498
16	rs7197197	72911406	G	0.392058	-0.0139025	0.00212724	1.6e-11	392047	-0.0227117	0.0111072	0.0408773
2	rs139860835	145793696	A	0.987895	0.0545033	0.00862775	1.7e-11	395942	-0.0176366	0.0489118	0.718413
1	rs684527	183155482	C	0.665811	-0.0147533	0.00228202	1.8e-11	389894	0.00551699	0.0113252	0.626158
6	rs2842352	7251037	C	0.86796	0.0189983	0.00291633	1.8e-11	392270	0.0166114	0.015749	0.291535
17	rs2292852	75095242	G	0.636162	0.0143346	0.00214144	1.8e-11	396455	0.00908918	0.0113021	0.421279
7	rs982948	28708864	G	0.585722	0.0139173	0.00214582	1.9e-11	371615	-0.0115963	0.0113694	0.307748
13	rs346592	43167513	A	0.841389	0.0175208	0.00276028	1.9e-11	394856	-0.0016397	0.0145732	0.910415
2	rs62153852	99934713	C	0.718964	-0.0155737	0.00231186	2.1e-11	397271	-0.0306057	0.011879	0.00998227
17	rs8080307	76858353	G	0.937565	-0.0266361	0.00405194	2.1e-11	396100	-0.00708589	0.0222655	0.750299
6	rs746406027	85274106	CACTT	0.785846	0.0175685	0.0024228	2.3e-11	393787	-0.011064	0.0129726	0.393725
15	rs72741014	67151257	T	0.789833	-0.0177939	0.00264369	2.3e-11	392513	-0.0165433	0.0131051	0.206818
9	rs3829849	129390800	C	0.639153	-0.0138863	0.00216226	2.4e-11	396973	0.00598778	0.0111375	0.590836
9	rs17278798	13986133	G	0.596264	-0.0127976	0.00215833	2.6e-11	396451	0.000851017	0.0108324	0.937381
7	rs10245353	25858614	C	0.814353	-0.0173671	0.00262496	2.7e-11	393646	0.00156978	0.0137843	0.909331
11	rs11031002	30215261	T	0.867725	0.0207568	0.00306607	2.7e-11	392826	0.00839387	0.0158226	0.595765
1	rs284200	92239336	C	0.658777	0.0140808	0.00213644	2.9e-11	394958	0.0138284	0.0113408	0.22271
18	rs9952111	53453113	G	0.86203	0.0177668	0.00284275	2.9e-11	395414	-0.0194607	0.0154164	0.206827
20	rs2868346	44547970	C	0.251206	0.0154253	0.0024414	2.9e-11	397338	6.17012e-05	0.0122911	0.995995
6	rs79036082	44534382	T	0.921506	0.0265978	0.00386656	3e-11	391960	0.0205339	0.0201425	0.307998
10	rs34718559	29010418	C	0.987054	0.0437217	0.00689187	3.1e-11	388833	0.0860245	0.0514302	0.0943972
11	rs1622638	121800971	G	0.548861	-0.0142396	0.00212089	3.1e-11	395965	0.0311656	0.0107895	0.0038707
14	rs150138734	61561844	T	0.959681	0.0341483	0.00506385	3.2e-11	295394	-0.00894009	0.0308563	0.77202
3	rs13070996	196906074	G	0.700314	0.0146126	0.00232286	3.3e-11	396032	0.0130801	0.0116854	0.26299
10	rs7902460	82199263	T	0.424271	-0.0150737	0.00210195	3.5e-11	396231	-0.00101652	0.0107711	0.924812
19	rs11670056	18589943	C	0.942521	0.0258698	0.00394516	3.5e-11	397431	-0.0200047	0.0246333	0.416734
8	rs79121242	100697029	T	0.931385	0.0290178	0.00451118	3.7e-11	393013	0.0293909	0.0219955	0.181476
13	rs2296028	52345637	G	0.808407	0.0186437	0.00276494	3.7e-11	393640	0.0336317	0.0135417	0.0130072
1	rs2810587	41973095	A	0.263651	-0.0159278	0.0025015	3.9e-11	388615	0.00538978	0.0121433	0.657152
7	7:120439631_A_C	120439631	A	0.997596	-0.146578	0.0219232	3.9e-11	192130	-0.0990967	0.203225	0.625819
20	rs145077631	30117956	T	0.966989	-0.0436771	0.00667336	3.9e-11	352339	0.0153139	0.0327507	0.640078
13	rs11618401	43555803	T	0.524833	-0.014084	0.00209706	4.3e-11	393689	-0.0190501	0.0106723	0.0742601
18	rs61735998	34289285	G	0.980731	-0.0441542	0.00667928	4.3e-11	394339	0.0209743	0.0389996	0.590709
18	rs72966926	57328396	G	0.859061	-0.0198601	0.00311648	4.3e-11	395537	-0.00343803	0.0161508	0.831428
10	rs11238754	44367155	C	0.565713	-0.0124504	0.00209061	4.5e-11	396815	-0.00857138	0.0107812	0.426596
17	rs72812052	838690	G	0.787003	0.0163272	0.00244804	4.5e-11	394371	0.00550976	0.0130605	0.673125
7	rs10232074	15300375	C	0.7731	-0.0155844	0.00254691	4.6e-11	393126	0.0300389	0.0126678	0.0177264
3	rs11719201	123068744	C	0.76582	0.0148717	0.00241979	5.1e-11	394236	0.0117655	0.0125585	0.348836
7	rs7798002	25860580	G	0.812679	-0.0169036	0.00260483	5.3e-11	395803	-0.00256474	0.0137248	0.851763
13	rs9509989	22643566	T	0.12113	-0.0199538	0.00323423	5.3e-11	389556	-0.0278358	0.0170068	0.101683
9	9:16886714_AT_A	16886714	AT	0.272034	-0.0164305	0.00246904	5.6e-11	393940	0.00676726	0.0120493	0.574366
16	rs74615093	69122043	G	0.897026	-0.0246351	0.00384115	5.7e-11	394519	-0.00639472	0.0175274	0.715229
15	rs11072526	75432517	T	0.306028	-0.014357	0.0023955	6.2e-11	395351	-0.00664174	0.0115984	0.566887
17	rs77897572	59160227	G	0.993365	0.0650765	0.0101231	6.4e-11	379043	-0.129623	0.102195	0.20466
16	rs148092711	4431767	C	0.99561	0.0950537	0.0144863	6.6e-11	396404	0.000359841	0.0807096	0.996443
6	rs116697020	55521629	G	0.982671	0.043537	0.00694869	6.9e-11	397530	0.0266728	0.0422032	0.527381
19	rs180712105	810412	T	0.984563	-0.0667464	0.0106069	7.2e-11	308724	-0.0561724	0.0477365	0.239309
6	rs6941594	45857952	G	0.592681	0.0133542	0.00209918	7.9e-11	395311	0.0313877	0.0108837	0.00392762
15	rs72732986	52382477	T	0.943797	-0.0247911	0.0038947	7.9e-11	397867	-0.00804279	0.0260621	0.757626
10	rs4918760	114376265	C	0.320922	-0.0128811	0.00217788	8e-11	394217	0.0179595	0.0114295	0.116107
4	rs528845403	104780790	A	0.992297	0.0660313	0.0112858	8.3e-11	339570	0.0177508	0.0641962	0.782157
4	rs77431781	124534992	A	0.93986	0.0244211	0.00402233	8.4e-11	376207	-0.00516474	0.0227279	0.820235
22	rs9626436	46151121	C	0.878605	-0.0191863	0.00313182	8.4e-11	395019	0.0218047	0.0165454	0.187546
7	rs11771799	99956436	T	0.832673	0.0186926	0.0031016	9e-11	353465	0.0120821	0.01462	0.408573
17	rs7222984	20019694	A	0.368207	-0.0145773	0.00224304	9e-11	358844	-0.00754125	0.011384	0.507686
5	rs6862531	143085953	G	0.82147	-0.0166798	0.00266564	9.1e-11	395917	0.0109919	0.0139459	0.430591
2	rs17594321	203695265	A	0.534695	0.0132033	0.00207013	9.6e-11	393624	0.0142741	0.0106849	0.181579
2	rs76557027	177514850	A	0.913903	0.023529	0.00366556	9.8e-11	395981	-0.0290385	0.0195416	0.137283
9	rs785836	248428	C	0.609432	-0.013962	0.0021936	1e-10	393947	0.000112197	0.0109125	0.991797
17	rs35686232	59508427	A	0.78416	-0.0179895	0.0026296	1e-10	391930	-0.0291456	0.0130336	0.0253397
5	rs10045962	78217695	C	0.662144	-0.0131696	0.0021938	1.1e-10	392618	-0.0176763	0.011406	0.121206
11	rs7126747	123416936	G	0.887684	-0.0212038	0.00336771	1.1e-10	396739	0.0108143	0.0169826	0.524265
2	rs1900769	177486886	G	0.777494	-0.0155357	0.00252685	1.2e-10	376430	-0.0178206	0.0130059	0.170625
6	rs6938004	2729604	C	0.40742	0.0131161	0.0020989	1.2e-10	394720	-0.00021661	0.0107797	0.983968
9	rs7873822	35726821	G	0.679791	0.0143036	0.00225438	1.2e-10	395036	-0.0027595	0.0115359	0.810943
10	rs75587692	28011228	C	0.988771	0.0559712	0.00891492	1.2e-10	395699	-0.0627192	0.0510395	0.219133
10	rs61578783	77620902	G	0.84596	0.0183848	0.00284347	1.2e-10	395913	0.00251662	0.0147669	0.864677
11	rs141892754	115080365	G	0.999316	0.140788	0.0226973	1.2e-10	321328	0.127529	0.253357	0.614713
15	rs56259139	62747770	C	0.925088	0.0229977	0.00360607	1.2e-10	392320	0.00540996	0.0203912	0.790771
1	rs1777277	56992874	C	0.559095	0.0121385	0.00208121	1.3e-10	392629	0.00217361	0.0108058	0.84058
2	rs11688492	64865804	T	0.542316	0.0117076	0.00207097	1.3e-10	395813	0.00722473	0.0113791	0.525485
4	rs327098	187639283	G	0.800727	-0.0169416	0.00261482	1.3e-10	396583	0.0140125	0.0134001	0.295697
8	rs59828823	11085045	C	0.917513	0.0225284	0.00352951	1.3e-10	388955	0.0238202	0.0197824	0.228547
16	rs71382581	18928466	T	0.908829	-0.023129	0.00372409	1.3e-10	386727	-0.000693954	0.0187323	0.970448
17	rs2109984	46171099	T	0.193337	-0.0164339	0.00258601	1.3e-10	396102	0.00220042	0.013455	0.870094
14	rs1570255	53151145	G	0.87681	0.0210601	0.0034927	1.4e-10	389952	0.0195096	0.0161607	0.227344
14	rs71422098	53154909	A	0.868861	0.021212	0.00340131	1.4e-10	389131	0.0279418	0.0157903	0.0768022
9	rs10117672	18909703	G	0.579851	0.012405	0.00215537	1.6e-10	388528	0.00884943	0.0111337	0.426709
9	9:139835802_A_G	139835802	A	0.992506	-0.0968623	0.0152842	1.6e-10	397870	-0.0138786	0.0619001	0.822595
10	rs11006832	28356797	C	0.925796	0.0232101	0.00398626	1.6e-10	393743	-0.0281967	0.0203278	0.16541
12	rs112073168	108985976	G	0.979385	0.038077	0.00635216	1.6e-10	382978	0.0450992	0.0379619	0.234828
14	rs210374	54155963	A	0.304316	-0.0144396	0.00236796	1.6e-10	394972	0.00991221	0.0117904	0.400516
19	rs116904359	957700	C	0.950414	-0.034374	0.00525366	1.7e-10	347496	0.0327317	0.0264995	0.216762
2	rs10165846	176727834	T	0.516807	-0.0135793	0.00206883	1.8e-10	393560	0.013563	0.0106458	0.202654
8	rs1586274	120026562	A	0.522378	0.0121022	0.00209656	1.8e-10	393669	0.049921	0.0106258	2.62627e-06
10	rs10740059	63809527	G	0.583173	-0.0130738	0.00212133	1.9e-10	392198	-0.00663855	0.0107479	0.536798
12	rs75505823	57540956	G	0.951893	0.0249231	0.00412414	1.9e-10	396567	0.0354812	0.0262712	0.176833
8	rs73700340	108933530	A	0.899049	0.0443651	0.00698302	2e-10	248538	0.00355218	0.0178932	0.842637
12	rs78150433	49379123	G	0.975063	-0.039526	0.00662868	2e-10	396114	-0.0835228	0.0368841	0.0235452
4	rs6829296	1000138	C	0.63463	0.0130438	0.00217184	2.1e-10	394993	0.00301894	0.0110947	0.78554
7	rs798544	2763102	C	0.727179	-0.0139664	0.0022482	2.1e-10	396848	-0.00469158	0.0119343	0.694233
18	rs4148965	9109484	T	0.298708	-0.013638	0.00227141	2.2e-10	395885	-0.00393287	0.0116805	0.736341
1	rs1006298	113061959	G	0.538339	-0.013089	0.00207446	2.3e-10	392170	-0.0122109	0.0106815	0.252964
15	rs12593629	77853736	A	0.308708	-0.0139517	0.00226309	2.3e-10	391348	-0.00301753	0.0114652	0.792404
12	12:26229533_CT_C	26229533	CT	0.57465	-0.0136417	0.00216245	2.4e-10	384976	-0.00865578	0.0109089	0.427509
11	rs11019658	91584387	A	0.873617	0.0182513	0.0032305	2.5e-10	391496	-0.00856086	0.0159882	0.59234
6	rs77243579	109640864	A	0.686769	-0.0134244	0.00221689	2.6e-10	382149	-0.0247829	0.0116045	0.0327093
11	rs7931899	101979372	C	0.566875	-0.0130362	0.00208031	2.6e-10	396170	0.00352427	0.0107161	0.74225
2	rs2871876	112671947	C	0.313823	-0.0143316	0.00224733	2.7e-10	393722	0.0027413	0.011528	0.812039
17	rs6505057	54499579	G	0.648824	0.0141682	0.00226429	2.7e-10	393047	0.0112768	0.0112003	0.314019
5	rs17585072	89023793	A	0.973655	-0.0356646	0.00568614	2.8e-10	397265	-0.0191215	0.0379973	0.614801
6	rs314261	105453417	A	0.481463	-0.0133438	0.00208153	2.9e-10	395477	0.00195376	0.0107391	0.855637
10	rs72840032	101889964	C	0.956044	-0.0324844	0.00504323	2.9e-10	391061	-0.0642802	0.0263876	0.0148506
12	rs76504223	24198234	A	0.878382	0.0223987	0.00368216	2.9e-10	391176	0.0421818	0.0173217	0.0148834
5	rs335424	176975140	C	0.49822	0.0135462	0.00212714	3.1e-10	381183	0.00392536	0.0108059	0.716409
11	rs61748861	15247307	C	0.991381	-0.0796982	0.0137441	3.2e-10	396135	0.0503307	0.0576448	0.382599
9	rs1538658	111523941	C	0.80514	-0.0184729	0.00273303	3.4e-10	397723	-0.0110229	0.0133906	0.410404
19	rs11259979	8500051	C	0.716693	0.0141969	0.00227689	3.4e-10	393590	0.0028506	0.0118717	0.810239
10	rs12243075	134255426	A	0.985939	0.0472037	0.00799234	3.5e-10	393583	0.0238664	0.0470758	0.61217
8	rs77040936	13267571	T	0.870093	0.0187269	0.00317576	3.6e-10	383903	0.0132914	0.0162201	0.412534
2	rs10196674	68997153	A	0.709278	0.0130144	0.00221971	3.7e-10	391338	0.0121933	0.0117534	0.299536
8	rs737534	72088171	A	0.834603	0.0159735	0.00267083	3.7e-10	396913	0.0191081	0.0144342	0.185567
6	rs12214204	157390672	A	0.843496	0.0176201	0.00276568	3.8e-10	392542	-0.0207783	0.0147175	0.158007
8	rs4871827	121061879	G	0.682734	-0.0127963	0.00222237	3.8e-10	397736	-0.00218652	0.0114614	0.848704
14	rs2767365	68607023	G	0.148799	-0.0164242	0.00284285	3.8e-10	394615	0.020078	0.014963	0.179646
20	rs835875	4203226	C	0.46596	-0.013175	0.00212014	3.8e-10	385303	-0.0316611	0.0109236	0.00375042
6	rs2076168	35389999	G	0.182731	-0.0157943	0.00250948	3.9e-10	394429	-0.0225081	0.013776	0.102288
2	rs17537246	208744554	T	0.945031	-0.0281039	0.00430554	4.3e-10	377221	0.0205125	0.0240199	0.393117
3	rs2043581	24491744	C	0.436418	-0.0135843	0.00213072	4.4e-10	384777	-0.00878604	0.0108837	0.419513
17	rs7213095	39940768	G	0.549559	-0.0125896	0.0022514	4.5e-10	338768	-0.0220321	0.0112862	0.0509226
16	rs7186061	80934495	A	0.130311	-0.0172731	0.00291251	4.6e-10	396711	-0.0242639	0.0165439	0.142476
6	rs491616	44562107	G	0.398585	0.024914	0.00375301	4.7e-10	383102	-0.0316031	0.0109473	0.00389126
15	rs61998565	47665185	G	0.871607	0.0180872	0.00297962	4.7e-10	395754	0.000204655	0.0169379	0.99036
11	rs138052480	61194524	A	0.917622	0.0174337	0.00277979	5.3e-10	360400	-0.0119427	0.0259644	0.645542
12	rs17733713	63096946	G	0.902765	-0.019567	0.00340146	5.3e-10	395575	-0.0128468	0.0184766	0.486868
17	rs515385	14401108	A	0.313567	0.0130087	0.00225518	5.4e-10	395596	-0.00295981	0.0114885	0.79669
8	rs2721932	116620304	G	0.453441	0.0128058	0.00210788	5.5e-10	394243	0.0139255	0.0107583	0.19553
12	rs1165675	104320991	G	0.751481	0.0130785	0.00236432	5.6e-10	384965	0.0102083	0.0123294	0.407693
9	rs12379417	127029736	G	0.626324	-0.0136302	0.00216914	5.7e-10	395492	-0.000249321	0.0109594	0.98185
1	rs116784299	39944919	T	0.965591	-0.0317847	0.00534957	5.9e-10	392891	-0.0226486	0.0299412	0.449389
6	rs9397763	155342597	T	0.893593	-0.0222572	0.00346223	6e-10	376959	0.00113927	0.0179074	0.949273
15	rs74710884	30086023	T	0.958728	0.0255473	0.00428665	6e-10	396181	-0.0132201	0.0267711	0.621433
9	rs11792038	18492651	C	0.843638	0.0189399	0.00311039	6.3e-10	393708	0.0179677	0.0146831	0.221067
6	rs2858996	26094026	G	0.74475	0.0151712	0.00243484	7e-10	396789	0.0204379	0.0122338	0.0947992
10	rs4745812	77856524	T	0.512706	-0.012105	0.00208368	7.1e-10	394406	-0.0161588	0.0107375	0.132353
2	rs12477083	129042639	C	0.850517	-0.0168769	0.00280039	7.2e-10	387660	-0.0177329	0.015067	0.239221
8	rs1667633	100789815	C	0.877709	0.0305554	0.00503613	7.5e-10	397197	-0.0201167	0.0163671	0.219038
10	rs78135803	5721701	G	0.942918	0.0296769	0.00475842	7.6e-10	395492	-0.00434017	0.0234345	0.853069
17	rs34587622	75398498	C	0.890697	0.0200296	0.00329995	7.7e-10	396158	0.0182442	0.0175992	0.299901
19	rs10416087	1191288	T	0.703027	-0.0142058	0.00229872	7.7e-10	385233	0.0317341	0.0119042	0.00768052
20	rs211839	38475318	T	0.626535	0.0127999	0.00220079	7.8e-10	394531	0.0186796	0.010987	0.0891019
9	rs56200518	124535526	C	0.993189	0.0598591	0.0100618	7.9e-10	398011	-0.0796112	0.0646178	0.217937
6	rs9392366	2101913	G	0.668842	0.0140373	0.00221242	8.1e-10	389962	-0.0133985	0.0115426	0.245729
21	rs59500178	47853157	A	0.439654	0.0125968	0.00210816	8.2e-10	396624	0.0231067	0.010681	0.030515
8	rs62530366	145536056	A	0.67246	-0.01309	0.00215803	8.3e-10	391808	0.0210753	0.0116273	0.0698995
11	rs181977858	16376661	C	0.999572	0.132455	0.0217719	8.7e-10	360246	0.605355	0.408201	0.138079
11	rs72904932	33136067	T	0.983448	0.0400648	0.00623859	9.8e-10	391204	0.0333577	0.0418163	0.425033
2	rs1563486	199887147	T	0.658997	0.0131904	0.00220508	1e-09	393518	-0.000189088	0.0114035	0.98677
13	rs61361629	100265404	T	0.904291	-0.0204093	0.0034989	1e-09	395110	-0.00593897	0.0182543	0.744919
18	rs12964248	42143586	A	0.719505	-0.0146535	0.00234005	1e-09	395647	-0.00717764	0.0118013	0.543051
1	rs10919387	170372435	C	0.506801	-0.0114434	0.00206688	1.1e-09	395079	-0.00659386	0.0106931	0.53747
2	rs78034425	227650985	C	0.908598	-0.0222964	0.00374171	1.1e-09	395361	-0.00794519	0.0183393	0.664845
3	rs10937104	182670993	A	0.347636	-0.0128668	0.00221776	1.1e-09	394904	-0.00615858	0.0112022	0.582482
2	rs563406543	26101559	C	0.985658	0.0699528	0.0116591	1.2e-09	374368	0.071765	0.0456927	0.116275
6	rs9261281	30035341	G	0.962863	0.0377761	0.00622433	1.2e-09	395882	-0.0754589	0.515188	0.883551
15	rs12441130	74234902	T	0.494314	0.0126142	0.00209096	1.2e-09	396692	0.00311143	0.0105934	0.768977
22	rs5762879	29286180	C	0.804696	0.0151569	0.00277527	1.2e-09	394953	0.0241022	0.0134019	0.0721109
16	rs57696383	89572665	A	0.535541	0.0119153	0.00209027	1.3e-09	395506	0.00122111	0.0108023	0.909998
17	rs6504675	48634357	T	0.610401	0.0130334	0.0021494	1.3e-09	393399	-0.000835723	0.010979	0.939323
1	rs111368727	10343297	T	0.814018	0.0182041	0.00289852	1.4e-09	315139	-0.0248484	0.0154665	0.108142
3	rs199281	37507615	T	0.197892	-0.017885	0.0029077	1.4e-09	395230	-0.0118945	0.0134353	0.375983
5	rs9324890	142048307	A	0.717502	-0.0139783	0.00233545	1.4e-09	393189	-0.0361443	0.01191	0.00240712
5	rs6873969	156627387	G	0.503203	-0.0128631	0.00216996	1.4e-09	366120	0.000449452	0.0110281	0.967491
10	rs138491068	54464862	G	0.958889	0.0379315	0.00643612	1.4e-09	375914	0.0266011	0.0273907	0.331463
11	rs17154511	59825585	A	0.693818	-0.0133599	0.00228829	1.4e-09	394634	-0.000255996	0.0114994	0.982239
12	rs3963361	28082167	T	0.531434	0.0136359	0.00210594	1.4e-09	389527	0.0029977	0.010676	0.778872
14	rs1133441	92435065	T	0.672045	-0.0132498	0.00222154	1.4e-09	395457	-0.0081371	0.0113623	0.4739
1	rs116251444	68650633	C	0.959024	-0.0285795	0.00479582	1.5e-09	393442	-0.0292632	0.0269635	0.277793
11	rs11231740	64046641	C	0.527897	0.0125367	0.00207294	1.5e-09	396771	0.0286731	0.0106104	0.00688507
15	rs7170637	22969232	G	0.830864	0.0172789	0.00284687	1.5e-09	397110	-0.00390828	0.0141429	0.782284
17	rs12951408	36913807	T	0.465374	0.0123018	0.00210562	1.5e-09	392739	-0.0244632	0.0107221	0.0225143
17	rs180067	67957774	G	0.330261	-0.013003	0.00222949	1.5e-09	397042	0.00871438	0.0113798	0.443812
6	rs3130825	29223493	G	0.910777	-0.0208387	0.00317377	1.6e-09	395541	0.136265	0.0558874	0.0147603
15	rs16976004	96582997	C	0.794815	-0.016086	0.00272511	1.6e-09	379387	0.0109678	0.0132144	0.406548
19	rs79371986	44338840	C	0.804893	-0.0156993	0.00258626	1.7e-09	397682	6.65448e-05	0.0134806	0.996061
4	rs3775770	70724270	C	0.761548	0.0127911	0.0022766	1.8e-09	397361	0.0103526	0.0126869	0.414495
9	rs16911180	124738711	T	0.826795	-0.0164657	0.00276677	1.8e-09	386317	0.00801249	0.0143253	0.57594
1	rs277402	75188321	G	0.794574	-0.0146672	0.00243773	1.9e-09	395541	0.0107057	0.0132016	0.4174
12	rs10878984	69828534	C	0.633416	0.012187	0.0021984	1.9e-09	392750	0.0166966	0.0110577	0.131055
17	rs11079480	60592751	A	0.351577	-0.012503	0.00211851	1.9e-09	395665	0.000327288	0.0112391	0.976769
5	rs392079	73441848	G	0.621055	0.0132235	0.00218558	2e-09	393248	0.0255406	0.0109804	0.0200182
6	rs2813495	152476952	G	0.23268	-0.0146959	0.00247268	2e-09	397286	-0.0113505	0.0135248	0.401338
7	rs4731052	121868676	G	0.798204	-0.016264	0.00264623	2e-09	393095	-0.0187045	0.0132875	0.159228
12	rs12829682	49319036	A	0.0155436	0.0382365	0.00640351	2e-09	396065	0.0831107	0.0429848	0.0531756
12	rs76016857	90420680	A	0.954952	0.0293516	0.00485409	2e-09	396114	0.0133055	0.0257672	0.605593
16	rs68110026	86718579	G	0.907817	0.0229677	0.00374085	2e-09	394021	-0.0210502	0.0187212	0.260841
18	rs11659248	42907550	C	0.868937	0.0163367	0.00290543	2e-09	390266	-0.00795238	0.0157381	0.613352
2	rs10445946	71594534	C	0.454594	-0.0121493	0.0020836	2.1e-09	396357	-0.0183413	0.0106786	0.0858728
4	rs4695886	174723835	T	0.580738	-0.0129689	0.00213276	2.1e-09	390806	0.015232	0.0108378	0.159887
5	rs155511	72236003	G	0.489951	0.0125842	0.00208832	2.2e-09	395327	0.0182534	0.0106524	0.0866112
6	rs6920820	30969938	C	0.981807	0.0557301	0.00930929	2.2e-09	395809	-0.15641	0.157575	0.320902
6	rs11442031	44612801	T	0.682736	-0.0126953	0.00227125	2.2e-09	384844	-0.0374554	0.011504	0.00113055
7	rs73290427	15506110	G	0.817174	0.0160479	0.00269975	2.2e-09	395008	-0.0227265	0.0137645	0.098719
1	rs945508	156907081	T	0.491652	-0.0123647	0.00206855	2.4e-09	395949	-0.00563435	0.010627	0.59598
1	rs76330411	202210615	C	0.835052	0.015975	0.00282596	2.4e-09	384974	-0.000779675	0.0145959	0.957399
2	rs59072058	54656332	C	0.972761	-0.032991	0.00606664	2.4e-09	390788	-0.0265562	0.0326559	0.416096
3	rs6549962	30029027	T	0.766553	-0.015053	0.00249963	2.4e-09	395100	-0.0111867	0.0126405	0.376166
5	rs6449774	64451301	G	0.471236	-0.012717	0.00210733	2.4e-09	390626	0.00176617	0.0106402	0.868165
1	rs1609829	180909061	T	0.352656	0.0138773	0.00227277	2.6e-09	390931	-0.0037794	0.011261	0.737158
6	rs9386909	110842550	C	0.547371	0.0122358	0.00206943	2.6e-09	394827	0.016675	0.010668	0.118032
11	rs722317	15923562	G	0.544903	0.0121021	0.00211236	2.6e-09	383075	0.030958	0.010941	0.00466144
6	rs45573936	44198362	T	0.973986	0.0397511	0.0063307	2.8e-09	396362	-0.0265178	0.0337627	0.43221
11	rs11023703	15765459	G	0.858934	0.0182914	0.00327901	2.9e-09	386503	0.00364395	0.0154781	0.813878
1	rs149753617	100047634	A	0.970809	0.0430186	0.00717349	3e-09	394679	0.0629022	0.0328562	0.0555602
1	rs2993426	202165814	G	0.630144	0.0117281	0.00210377	3e-09	394460	-0.00986188	0.0111963	0.378418
4	rs1393824	109171067	C	0.500589	0.0115372	0.0020863	3e-09	395212	-0.00795369	0.0106637	0.45575
9	rs79423161	109469434	C	0.916868	-0.0230737	0.00395866	3.3e-09	395953	-0.0149272	0.0193614	0.440719
1	rs6672925	234738338	G	0.280117	0.0139517	0.00232926	3.4e-09	391870	0.0333139	0.0120856	0.00584255
6	rs62427108	155436821	C	0.949443	0.024906	0.00454214	3.4e-09	394049	-0.00933215	0.0243544	0.701586
9	rs7038427	27270016	G	0.376544	-0.012924	0.0022148	3.5e-09	396185	-0.0125124	0.0109066	0.251289
12	rs2218069	65755543	A	0.299726	0.0141744	0.00223618	3.5e-09	393877	0.00252741	0.01162	0.827815
7	rs6467589	135058554	G	0.280284	0.0133743	0.00226059	3.6e-09	396023	0.00514657	0.0118115	0.663037
16	rs4786488	4442527	C	0.237716	0.0143967	0.00234304	3.6e-09	394227	0.000357145	0.0124053	0.977032
1	rs2488786	113010808	A	0.420062	0.011971	0.00213637	3.7e-09	389444	0.0234602	0.010866	0.030847
7	rs144787122	2296552	A	0.997767	0.0958658	0.0167101	3.7e-09	396224	0.114178	0.112942	0.312042
12	rs77216612	12877983	A	0.723531	-0.0139422	0.00230274	3.8e-09	395761	-0.00233089	0.0118243	0.843729
22	rs6005857	29146002	C	0.928672	0.0284315	0.00507761	3.8e-09	393789	0.0428926	0.0207305	0.038541
1	rs728864	48530258	G	0.723031	-0.0127449	0.00218764	4.1e-09	394427	-0.00795181	0.0119732	0.506606
6	rs10948100	43855451	G	0.343417	-0.0124999	0.00214602	4.1e-09	394664	0.00611943	0.0114846	0.594144
3	rs2306272	66434643	T	0.702189	-0.0142085	0.00230024	4.2e-09	396715	0.0016533	0.011648	0.887129
10	rs61872090	126484555	G	0.41725	-0.011752	0.00214236	4.2e-09	396445	-0.000229247	0.0108326	0.983116
5	rs7378773	67104334	T	0.252177	0.0139554	0.00233666	4.3e-09	392489	0.0160601	0.0122556	0.190051
9	rs11142400	73017959	G	0.646133	-0.0136352	0.00222169	4.3e-09	394743	-0.00307618	0.0111708	0.783027
10	rs11599095	115191169	G	0.830335	-0.0166342	0.00269361	4.3e-09	389046	-0.0088575	0.0141591	0.531598
5	rs4868145	171577689	T	0.641266	-0.0122899	0.00212577	4.5e-09	391219	-0.00430484	0.0111213	0.698696
9	rs4535826	86556831	A	0.788384	0.0149969	0.00254372	4.5e-09	388371	-0.00246956	0.0130193	0.849556
19	rs556692495	12153234	A	0.99155	-0.0953464	0.0163459	4.6e-09	374926	0.0562478	0.0596877	0.346004
6	rs11755391	35420967	G	0.351066	-0.0122178	0.00212073	4.7e-09	394689	-0.0057463	0.0111757	0.607128
8	rs7841822	120506546	G	0.547976	0.0115834	0.0021115	4.7e-09	395235	-0.0241145	0.0106419	0.0234514
3	rs4858894	47484953	C	0.391159	-0.0134182	0.00217833	4.8e-09	385464	0.00275485	0.0110801	0.803647
5	rs246562	71810246	G	0.808688	-0.0153251	0.00266673	4.8e-09	394531	-0.00275355	0.0135431	0.838887
13	rs912387	22185794	C	0.410943	-0.0119943	0.002122	4.8e-09	390126	0.00362873	0.0110533	0.742689
4	rs56055826	119789424	T	0.92572	0.0254409	0.00441069	5.1e-09	389364	0.0307619	0.0204154	0.131862
6	rs9466056	21384613	A	0.363634	-0.0119076	0.00212156	5.2e-09	398321	0.0019727	0.0110521	0.858337
7	rs6946681	95339454	C	0.761943	-0.0147193	0.00250512	5.2e-09	396525	0.00335488	0.0124771	0.788019
1	1:85296916_TG_T	85296916	TG	0.906063	-0.0182615	0.00325653	5.3e-09	390979	-0.00718493	0.0182371	0.693601
4	rs1396190	175131374	C	0.683742	-0.0128053	0.00228979	5.3e-09	398302	-0.0103411	0.011658	0.375057
20	rs75146649	49192312	A	0.909065	0.0193437	0.00356982	5.3e-09	396137	0.00977042	0.018701	0.601354
2	rs769079	149319042	C	0.446562	-0.0119292	0.00211229	5.5e-09	382826	-0.00457089	0.0106789	0.66863
8	rs74974549	108991150	A	0.513339	-0.0118415	0.00210645	5.5e-09	391210	0.0121504	0.010797	0.260442
9	rs55659150	90971991	A	0.899175	0.0194261	0.0033181	5.5e-09	374631	0.00770139	0.0179686	0.668212
22	rs1883282	25411420	T	0.82983	0.0148027	0.00274878	5.5e-09	391317	-0.00876073	0.0151848	0.563979
6	rs2894381	32682228	G	0.779515	-0.0142926	0.00258179	5.6e-09	382197	-0.0521697	0.032082	0.103921
10	rs570942	29472548	C	0.875933	-0.0203771	0.00344937	5.6e-09	392384	-0.0101435	0.016222	0.531778
2	rs2594948	177526156	C	0.289617	0.0127209	0.00222374	6e-09	397226	-0.0244856	0.0135715	0.0712016
2	rs56118925	182155931	G	0.67439	-0.0126183	0.00214908	6.2e-09	396586	-0.0129383	0.0113971	0.256281
12	rs56196860	2908330	C	0.980389	-0.0354551	0.00596303	6.2e-09	396855	0.0116975	0.0437596	0.789228
17	rs1558275	59636757	T	0.372981	-0.0128225	0.00217455	6.2e-09	388821	-0.014069	0.0110423	0.20263
2	rs2382818	219155907	A	0.627868	-0.0121303	0.0021044	6.4e-09	391221	-0.023175	0.0110518	0.035999
6	rs1761622	118621078	C	0.887619	-0.018611	0.00322505	6.4e-09	391231	0.000263543	0.0169155	0.987569
18	rs35693910	57913965	G	0.699668	-0.0140548	0.00239708	6.4e-09	384885	-0.036288	0.0117604	0.00203146
